# Supplementary material for: Genetic dissection of cold stress tolerance and yield potential under cold stress in nested synthetic wheat (Triticum aestivum L.) introgression libraries using multi-locus genome-wide association and haplotype analysis
Source: Funct Integr Genomics. 2026 Jun 23;26(1):158. doi: 10.1007/s10142-026-01925-w (PMC13290807; doi:10.1007/s10142-026-01925-w)
Supplement: Supplementary file 2 — Supplementary file2 (XLSX 11.5 MB) [file 10142_2026_1925_MOESM2_ESM.xlsx]

## Sheet: Tittle page
Genetic Dissection of Cold Stress Tolerance and Yield Potential under Cold Stress in Nested Synthetic Wheat (Triticum aestivum L.) Introgression Libraries Using Multi-Locus Genome-Wide Association and Haplotype Analysis Mukesh Rathore1, Nikita Aggarwal1, Abhishek Pandey2, Satinder Kaur2*, Mohd. Ashraf Bhat1, Sundeep Kumar3, Mohd Anwar Khan1, Parvaze Ahmad Sofi1, Reyazul Rouf Mir1&4*# 1Division of…

## Sheet: Table S1
Table S1 Mean performance of checks & S-NILibs for the studied traits in E1.
taxa	Cross/Pedigree	COLD	EC	DTF	DTM	FLA	PH	PDL	SL	SNS	GPS	TGW	YPP
CHECK-1	PBW114*AT14170 amphiploid (Syn-14170)	1	9.71	165	230.47	47.03	99.67	43.11	15.59	23.15	48.22	53.25	21.58
CHECK-2	PDW233*AT14135 amphiploid (Syn-14135)	0	21.07	162.59	224	48.16	103.87	35.07	13.88	24.23	46.06	52.67	20.06
CHECK-3	BWL3531 (PBW343 + Yr17 + Yr70 + Lr76 = Unnat PBW343)	3.53	89.15	188.53	240.76	22.08	124.59	19.53	11.96	13.34	35.08	44.78	12.72
CHECK-4	BWL4444 (HD2967 + Yr10)	3	92.16	188.62	238.53	27.94	124.1	28.8	7.61	18.67	34.05	33.19	13.95
CHECK-5	SW-2 (Shalimar-wheat-2-local released variety)	2	76.14	185.71	243.12	29.02	117.95	34.55	12.76	20.72	39.14	48.71	18.28
PN249	BC1F7 PDW233*AT14135/BWL4444	3	75.0661	179.7	235.94	20.4666	99.18	16.7249	9.38684	16.0509	43.4238	40.5735	15.39
PN255	BC1F7 PDW233*AT14135/BWL4444	0	12.1301	187.97	240.99	37.2653	119.5	28.6142	7.58559	12.6904	36.0968	32.0873	8.97
PN257	BC1F7 PDW233*AT14135/BWL3531	3	70.2569	172.97	232.14	32.4343	101.6	23.2688	8.72821	15.5655	40.9403	40.0384	15.35
PN258	BC1F7 PDW233*AT14135/BWL4444	3	73.7134	175.93	234.07	45.8521	121.9	35.6976	10.4758	17.6413	47.6886	43.7959	18.37
PN259	BC1F7 PDW233*AT14135/BWL3531	4	91.4854	164.05	224.13	42.3781	129.54	35.8447	15.3445	24.7718	58.2307	56.1586	22.68
PN260	BC1F7 PDW233*AT14135/BWL3531	3	83.9903	174.05	233.92	38.2605	119.38	29.4917	9.99059	16.4431	46.2213	38.9178	14.49
PN261	BC1F7 PDW233*AT14135/BWL3531	3	81.6668	172.93	232.07	46.63	127	36.593	11.0462	17.7769	50.9408	41.0276	16.67
PN262	BC1F7 PDW233*AT14135/BWL3531	3	76.0326	177.7	234.92	22.1976	111.76	17.8274	9.05347	15.5733	39.6528	42.3233	16.73
PN263	BC1F7 PDW233*AT14135/BWL4444	4	80.1187	199.05	252.14	31.1007	110.74	23.6308	8.2777	16.1696	50.7879	29.8433	8.37
PN264	BC1F7 PDW233*AT14135/BWL4444	3	74.9512	169.93	230.84	32.3012	109.2	23.6723	10.4146	17.2651	43.0906	46.2206	20.95
PN265	BC1F7 PDW233*AT14135/BWL4444	0	10.1686	188.13	240.99	30.9387	106.66	22.3199	7.78486	13.4748	40.3536	25.3009	8.2
PN266	BC1F7 PDW233*AT14135/BWL4444	1	33.3242	183.11	239.92	34.3242	114.28	25.9429	8.24667	14.1201	38.6437	36.8662	11.87
PN267	BC1F7 PDW233*AT14135/BWL3531	3	74.6092	174.93	233.94	31.2573	106.68	22.5834	10.5046	17.1298	47.2407	42.6922	16.57
PN269	BC1F7 PDW233*AT14135/BWL3531	3	80.0759	170.01	230.92	49.8433	132.08	39.7597	11.4483	18.9802	53.5011	43.1711	17.34
PN270	BC1F7 PDW233*AT14135/BWL4444	1	37.4112	182.93	238.99	37.5086	109.2	28.7113	9.00999	15.0832	41.8673	37.3119	13.57
PN271	BC1F7 PDW233*AT14135/BWL3531	3	68.2392	179.93	235.94	28.9695	108.22	24.5901	10.0648	15.772	46.2787	36.2521	11.94
PN273	BC1F7 PDW233*AT14135/BWL3531	4	86.8412	188.05	240.99	17.9014	84.6	14.2648	7.34082	13.4263	35.5073	35.0981	12.21
PN277	BC1F7 PDW233*AT14135/BWL3531	3	68.454	182.05	238.92	43.0355	124.46	33.9969	10.3018	17.7229	50.729	41.349	15.83
PN279	BC1F7 PDW233*AT14135/BWL3531	0	10.1686	161.93	220.22	37.084	127.16	28.4284	9.65058	17.1775	40.9165	55.0099	22.47
PN280	BC1F7 PDW233*AT14135/BWL3531	3	68.4649	186.7	240.92	35.9739	101.6	27.57	8.85694	17.365	49.8693	39.3062	14.83
PN281	BC1F7 PDW233*AT14135/BWL4444	4	87.071	191.05	241.94	43.5288	119.36	32.1935	7.56091	13.42	36.6841	34.4343	11.44
PN282	BC1F7 PDW233*AT14135/BWL3531	3	68.5246	178.05	235.04	38.7718	114.3	30.2576	9.70457	16.1917	45.8657	37.5939	13.29
PN283	BC1F7 PDW233*AT14135/BWL3531	3	68.5943	173.7	233.92	41.3425	121.92	35.0401	10.7953	18.444	47.6035	52.3396	21.87
PN285	BC1F7 PDW233*AT14135/BWL3531	3	68.7287	183.9	239.94	44.7743	119.38	34.7729	8.26831	14.955	40.5424	38.8071	13.69
PN286	BC1F7 PDW233*AT14135/BWL4444	3	68.8389	183.9	239.94	33.646	110.2	23.2133	8.86501	15.7969	43.9661	37.4772	12.48
PN289	BC1F7 PDW233*AT14135/BWL3531	1	21.3144	166.13	227.2	34.5162	105.3	18.0721	9.48969	16.1871	37.0477	49.0391	22.21
PN290	BC1F7 PDW233*AT14135/BWL3531	1	23.5399	167.13	229.04	27.6447	104.14	21.3429	14.004	22.8336	64.9068	47.6426	21.59
PN291	BC1F7 PDW233*AT14135/BWL3531	3	69.0701	181.93	237.97	38.784	106.68	23.5119	9.57561	16.4127	46.7091	40.0151	14.61
PN292	BC1F7 PDW233*AT14135/BWL4444	3	69.0837	175.93	234.07	49.392	111.74	24.5916	8.73697	16.9565	45.7589	42.6922	17.18
PN294	BC1F7 PDW233*AT14135/BWL3531	3	69.0943	183.93	239.99	28.6936	96.68	24.51	7.67203	14.1422	37.6558	38.0129	11.13
PN295	BC1F7 PDW233*AT14135/BWL4444	2	41.8388	170.13	230.97	36.9688	121.9	31.5552	12.487	20.0953	56.6013	45.5394	20.1
PN296	BC1F7 PDW233*AT14135/BWL4444	3	69.1081	183.11	251.94	40.0625	119.36	34.0477	7.90004	13.7303	41.4613	27.4375	7.49
PN297	BC1F7 PDW233*AT14135/BWL3531	3	69.1095	186.05	240.92	39.9512	114.3	28.7046	8.69606	14.6136	40.3389	35.9471	12.51
PN300	BC1F7 PDW233*AT14135/BWL3531	3	69.1487	175.7	234.07	38.557	93.98	18.9969	10.6221	17.7439	49.9323	42.1725	16.64
PN301	BC1F7 PDW233*AT14135/BWL4444	3	69.3768	177.97	234.94	27.4519	116.82	31.8541	9.54939	17.086	45.052	43.4142	17.69
PN302	BC1F7 PDW233*AT14135/BWL3531	2	43.5237	169.13	230.22	32.544	109.22	24.6148	11.266	18.4421	50.3991	44.1813	19.04
PN303	BC1F7 PDW233*AT14135/BWL3531	4	87.6701	199.05	244.14	24.5856	114.3	27.793	10.6728	18.7024	56.0175	39.2892	14.07
PN304	BC1F7 PDW233*AT14135/BWL3531	3	69.6265	173.13	233.92	48.2574	101.14	18.7255	10.2799	16.8083	47.1552	40.0499	15
PN305	BC1F7 PDW233*AT14135/BWL4444	3	69.6605	185.93	240.84	33.5008	121.9	38.91	7.1595	12.2413	31.7696	37.3007	12.43
PN306	BC1F7 PDW233*AT14135/BWL4444	1	26.9237	167.93	229.92	38.944	122.02	32.5544	11.7467	18.8181	53.7606	43.0111	17.12
PN307	BC1F7 PDW233*AT14135/BWL3531	3	69.7547	182.7	238.97	37.72	114.3	30.3293	8.33238	14.3302	40.3393	35.1176	11.04
PN309	BC1F7 PDW233*AT14135/BWL3531	2	45.5867	170.01	230.92	32.1383	109.24	28.783	10.7816	17.9015	48.7815	45.3428	19.31
PN312	BC1F7 PDW233*AT14135/BWL3531	3	69.7666	180.13	236.84	18.825	121.94	32.0416	9.37105	15.8427	44.7713	37.413	12.9
PN313	BC1F7 PDW233*AT14135/BWL3531	3	69.7856	175.05	233.97	36.744	134.64	38.4913	10.034	17.6245	51.3816	40.2789	14.97
PN316	BC1F7 PDW233*AT14135/BWL3531	3	69.885	179.05	235.84	29.2141	104.16	24.5631	9.4811	16.8944	46.1137	41.148	16.4
PN317	BC1F7 PDW233*AT14135/BWL4444	3	69.923	177.7	234.92	39.311	111.98	18.7715	10.1911	16.5325	39.5212	52.9568	22.24
PN318	BC1F7 PDW233*AT14135/BWL3531	3	70.0549	181.99	238.71	27.6875	99.08	16.1957	8.79336	15.4924	42.8127	38.7924	13.43
PN319	BC1F7 PDW233*AT14135/BWL3531	2	46.1164	172.11	231.94	23.0312	106.7	28.6888	9.54044	16.9093	47.5579	40.6595	15.15
PN320	BC1F7 PDW233*AT14135/BWL3531	3	70.0776	181.9	237.94	33.31	99.08	16.5097	9.23546	15.6528	43.077	37.2976	13.74
PN324	BC1F7 PDW233*AT14135/BWL4444	3	70.2186	181.01	237.04	36.6442	116.82	28.0315	9.23546	16.1282	41.6877	43.3599	17.66
PN326	BC1F7 PDW233*AT14135/BWL3531	3	70.2569	181.23	237.2	31.686	109.24	24.4149	9.06857	14.8908	43.637	33.2612	10.53
PN327	BC1F7 PDW233*AT14135/BWL4444	3	70.4618	174.93	233.94	32.5508	111.74	24.1551	10.4231	17.4554	46.8323	43.9014	18.12
PN328	BC1F7 PDW233*AT14135/BWL3531	4	87.7642	191.97	241.99	30.9478	104.16	23.6009	7.35782	13.1418	35.5574	35.1481	10.6
PN330	BC1F7 PDW233*AT14135/BWL4444	3	70.4925	175.06	233.97	36.6226	112.98	28.0115	10.6834	18.005	47.8882	45.5664	20.44
PN331	BC1F7 PDW233*AT14135/BWL4444	2	46.1578	168.99	230.13	44.2172	127.98	37.1183	12.0552	19.6956	53.4606	47.2999	21
PN333	BC1F7 PDW233*AT14135/BWL4444	4	87.9601	199.05	244.94	26.2628	96.5	20.2234	16.1618	25.8931	59.0358	53.8276	22.68
PN334	BC1F7 PDW233*AT14135/BWL3531	3	70.6469	174.7	233.94	34.7485	109.08	26.5929	8.84332	16.2427	45.2545	39.4683	14.29
PN335	BC1F7 PDW233*AT14135/BWL4444	3	70.6869	182.05	238.92	36.695	119.36	29.1908	8.29947	14.4697	40.0666	35.9029	12.38
PN336	BC1F7 PDW233*AT14135/BWL3531	3	70.7849	185.01	246.14	37.5702	118.4	28.7548	8.558	14.6681	46.0547	24.4167	7.33
PN337	BC1F7 PDW233*AT14135/BWL4444	3	70.803	181.7	237.92	41.3443	116.82	30.5529	10.7905	17.597	53.3102	37.6223	12.33
PN338	BC1F7 PDW233*AT14135/BWL4444	0	10.951	164.05	224.22	25.7227	93.96	18.8812	12.9139	21.0464	58.1222	56.3886	22.3
PN339	BC1F7 PDW233*AT14135/BWL3531	3	70.9466	179.23	235.94	30.3359	104.16	23.3192	9.836	16.3709	45.9726	39.8915	15.52
PN340	BC1F7 PDW233*AT14135/BWL3531	4	88.173	189.93	241.71	22.3181	106.7	18.0614	7.97701	13.234	38.0754	29.5381	8.92
PN341	BC1F7 PDW233*AT14135/BWL4444	3	70.9868	182.7	238.99	51.5115	131.9	41.3798	10.7783	18.4862	53.2944	41.3454	16.19
PN342	BC1F7 PDW233*AT14135/BWL4444	2	48.1135	169.11	230.22	31.4064	111.58	23.7295	6.70291	9.07537	36.1598	44.6253	19.98
PN344	BC1F7 PDW233*AT14135/BWL3531	3	70.9985	181.11	237.14	36.796	114.32	28.068	8.82875	15.8007	46.5913	35.1317	10.98
PN345	BC1F7 PDW233*AT14135/BWL4444	0	12.1301	165.93	225.2	35.8796	112.82	27.4147	13.0438	20.4314	57.0253	49.2372	22.24
PN347	BC1F7 PDW233*AT14135/BWL4444	2	48.2165	170.06	230.94	34.695	115.82	27.1597	10.852	17.7015	48.1955	44.0193	18.8
PN348	BC1F7 PDW233*AT14135/BWL3531	3	71.0619	175.23	244.04	15.9632	86.38	13.8864	10.038	16.5025	44.1516	42.1162	16.91
PN349	BC1F7 PDW233*AT14135/BWL4444	3	71.0944	177.11	234.22	34.6664	111.58	26.5675	10.474	17.1342	45.7354	43.1094	17.85
PN350	BC1F7 PDW233*AT14135/BWL3531	3	71.1048	180.93	236.94	27.1353	101.62	20.5459	8.20324	14.602	40.995	35.1361	12.27
PN352	BC1F7 PDW233*AT14135/BWL3531	3	71.221	177.7	234.92	36.9285	116.86	28.2483	11.103	18.0081	54.142	38.3678	13.77
PN354	BC1F7 PDW233*AT14135/BWL3531	3	71.242	177.97	234.94	25.8817	101.62	19.3406	9.69678	17.2552	52.6614	36.8804	11.94
PN355	BC1F7 PDW233*AT14135/BWL4444	1	27.9245	166.06	225.99	24.48	114.12	18.5478	9.22638	16.332	40.6099	46.2411	19.52
PN356	BC1F7 PDW233*AT14135/BWL3531	3	71.2551	178.01	234.94	31.2574	104.16	23.6714	9.40396	16.0578	45.45	38.1927	13.68
PN357	BC1F7 PDW233*AT14135/BWL3531	3	71.2697	175.23	234.04	29.8986	109.24	22.799	10.2481	16.9901	47.4897	40.4636	15.13
PN360	BC1F7 PDW233*AT14135/BWL4444	1	28.218	167.93	229.94	43.5031	121.74	34.4693	11.6872	19.01	51.1573	46.2845	20.23
PN361	BC1F7 PDW233*AT14135/BWL4444	1	29.3572	166.05	225.99	42.9067	122.32	34.6373	12.4924	20.8143	59.5503	50.6207	21.26
PN362	BC1F7 PDW233*AT14135/BWL3531	3	71.2821	181.93	237.99	41.9729	111.78	32.2	7.88692	13.4396	39.6962	28.3929	7.43
PN363	BC1F7 PDW233*AT14135/BWL3531	3	71.2906	184.97	240.14	28.342	104.16	21.3169	7.71165	14.2776	38.6957	35.9509	12.41
PN366	BC1F7 PDW233*AT14135/BWL3531	3	71.3395	183.93	240.04	38.402	119.4	29.6693	8.97411	15.0163	43.7674	36.2452	11.12
PN370	BC1F7 PDW233*AT14135/BWL4444	0	12.322	164.93	225.13	30.9045	109.04	23.5655	13.1763	21.3827	60.7871	50.5812	22.21
PN372	BC1F7 PDW233*AT14135/BWL4444	4	88.5636	199.05	246.04	30.6624	114.12	25.5049	12.7295	20.7324	58.7749	47.889	20.86
PN373	BC1F7 PDW233*AT14135/BWL3531	3	71.4443	184.93	240.14	31.5827	101.62	24.3136	7.98732	14.0141	38.4772	35.2217	12.07
PN374	BC1F7 PDW233*AT14135/BWL4444	3	71.5137	179.93	235.94	34.0207	106.5	25.465	9.21932	16.1011	45.327	38.9051	13.43
PN375	BC1F7 PDW233*AT14135/BWL4444	3	71.5416	178.11	235.13	32.5102	109.04	24.6684	10.3528	17.0816	50.0743	35.7684	12.51
PN376	BC1F7 PDW233*AT14135/BWL4444	3	71.5902	180.05	236.13	35.7366	111.58	27.3306	9.55634	15.9023	45.375	37.5144	12.97
PN377	BC1F7 PDW233*AT14135/BWL3531	1	29.4307	167.01	228.22	34.9936	110.78	27.5875	11.4767	18.8544	51.6712	44.9289	18.78
PN378	BC1F7 PDW233*AT14135/BWL4444	3	71.7384	183.06	239.71	53.51	136.98	43.4098	8.79865	15.1449	40.1745	39.9368	14.93
PN381	BC1F7 PDW233*AT14135/BWL3531	3	71.8749	182.97	239.13	33.7952	114.1	25.4496	8.25829	14.9062	42.6634	34.8627	10.98
PN382	BC1F7 PDW233*AT14135/BWL3531	3	71.89	180.93	236.97	29.9907	101.4	23.1025	9.6081	16.3759	46.3132	38.4929	14.11
PN383	BC1F7 PDW233*AT14135/BWL4444	3	71.9241	176.99	234.22	47.506	129.36	35.7736	10.0937	17.2457	45.7111	43.2598	18.21
PN384	BC1F7 PDW233*AT14135/BWL3531	4	89.1531	199.99	246.99	34.4501	111.56	26.0059	6.52501	10.7449	33.1639	30.0621	8.05
PN386	BC1F7 PDW233*AT14135/BWL3531	3	71.9824	172.93	232.07	27.7535	103.94	20.869	10.9713	18.2005	47.3305	51.5169	21.71
PN390	BC1F7 PDW233*AT14135/BWL4444	3	72.0293	177.9	234.94	43.7799	126.82	34.5993	9.97507	17.2512	47.0769	41.4599	16.54
PN391	BC1F7 PDW233*AT14135/BWL3531	1	29.9133	167.99	229.99	29.5023	106.48	22.5546	11.3623	18.7695	52.3266	43.5347	18.08
PN392	BC1F7 PDW233*AT14135/BWL3531	0	12.4501	164.06	224.84	27.1013	103.94	20.531	9.24014	16.604	39.1021	51.6715	22.7
PN393	BC1F7 PDW233*AT14135/BWL4444	3	72.1395	180.9	236.92	38.7274	114.12	30.0681	9.61682	16.9581	45.0288	42.516	17.48
PN395	BC1F7 PDW233*AT14135/BWL3531	3	72.1472	185.23	240.84	17.0897	93.94	14.008	8.07087	14.5028	40.8124	36.2633	12.4
PN396	BC1F7 PDW233*AT14135/BWL4444	3	72.1689	180.99	236.99	31.142	109.04	23.6655	8.827	15.656	40.8233	41.2771	16.78
PN397	BC1F7 PDW233*AT14135/BWL4444	3	72.2394	180.05	236.14	37.9196	116.66	29.3042	10.4976	17.8355	53.2482	38.0977	13.91
PN398	BC1F7 PDW233*AT14135/BWL3531	3	72.2464	181.93	238.04	27.0208	101.4	20.488	9.24032	15.5016	43.1433	38.6378	14.32
PN400	BC1F7 PDW233*AT14135/BWL3531	3	72.2849	182.06	238.94	39.914	109.02	30.81	12.8792	20.2561	56.995	46.8452	20.82
PN401	BC1F7 PDW233*AT14135/BWL4444	3	72.3785	183.06	239.71	40.0629	116.66	30.9309	8.3408	14.8011	38.2152	41.7426	15.58
PN403	BC1F7 PDW233*AT14135/BWL3531	3	72.4309	182.23	238.94	22.96	101.4	18.5215	8.9816	14.7871	41.6157	38.0901	12.58
PN407	BC1F7 PDW233*AT14135/BWL3531	3	72.4413	180.9	236.94	42.2482	119.18	32.5959	8.93031	15.3047	40.8279	40.9274	15.27
PN408	BC1F7 PDW233*AT14135/BWL3531	3	72.475	184.23	240.13	21.424	93.8	17.6316	8.58659	15.2521	41.0358	42.0437	14.67
PN409	BC1F7 PDW233*AT14135/BWL3531	3	72.4797	184.23	240.13	20.6754	98.8	16.9531	9.37186	16.2743	46.0286	38.6398	13.63
PN410	BC1F7 PDW233*AT14135/BWL4444	3	72.5166	182.97	239.14	38.9601	119.2	30.4041	8.35132	14.914	40.1703	40.4019	14.39
PN412	BC1F7 PDW233*AT14135/BWL4444	4	89.7957	189.93	241.84	45.341	116.66	35.41	8.13612	13.4586	37.3996	33.9654	10.54
PN413	BC1F7 PDW233*AT14135/BWL4444	3	72.5501	178.23	235.14	40.985	119.65	31.6465	8.44909	15.1545	40.4503	39.7361	14.3
PN416	BC1F7 PDW233*AT14135/BWL3531	1	30.0772	166.93	227.97	30.7417	102.8	23.4922	12.8217	19.8598	55.0487	46.7637	20.45
PN417	BC1F7 PDW233*AT14135/BWL3531	2	48.9849	168.11	230.07	28.4014	103.94	21.3854	11.0034	17.7671	45.2385	49.9692	21.99
PN418	BC1F7 PDW233*AT14135/BWL4444	3	72.6028	179.05	235.84	44.1543	116.66	33.4893	9.62998	16.587	42.9742	43.3797	18.29
PN419	BC1F7 PDW233*AT14135/BWL4444	2	49.371	170.7	231.04	40.3156	115.23	31.4315	9.63635	16.8209	48.2066	38.2217	14.09
PN420	BC1F7 PDW233*AT14135/BWL4444	3	72.6081	175.05	233.97	30.6097	109.04	23.4399	7.44793	11.2393	40.9524	41.5138	16.21
PN421	BC1F7 PDW233*AT14135/BWL4444	2	49.8889	171.9	231.22	36.5577	108.49	27.82	11.17	18.0642	50.2275	44.1687	18.69
PN422	BC1F7 PDW233*AT14135/BWL3531	2	50.1615	170.7	231.07	21.5117	93.78	17.7119	11.3711	18.9931	51.2111	46.2915	19.62
PN423	BC1F7 PDW233*AT14135/BWL3531	2	50.5002	169.01	230.2	22.1939	98.86	17.5708	11.2275	18.6891	51.1993	44.5402	18.96
PN425	BC1F7 PDW233*AT14135/BWL3531	2	50.7426	172.11	231.94	29.8292	106.48	22.7467	11.0316	18.0224	49.0185	45.4871	19.56
PN426	BC1F7 PDW233*AT14135/BWL3531	2	50.8034	169.01	230.2	19.3839	85.22	15.4688	11.3438	18.7129	52.0238	43.304	17.86
PN427	BC1F7 PDW233*AT14135/BWL3531	4	90.159	191.05	241.99	26.5048	103.94	20.3001	7.63846	12.6727	31.1674	38.4133	13.14
PN429	BC1F7 PDW233*AT14135/BWL3531	2	51.1834	171.9	231.71	41.5586	116.64	31.8761	10.1836	17.4017	49.511	40.8182	15.87
PN431	BC1F7 PDW233*AT14135/BWL3531	3	72.6235	181.23	237.71	35.0599	109.02	26.6639	10.0422	17.0444	48.2949	39.0204	14.88
PN432	BC1F7 PDW233*AT14135/BWL4444	3	72.6328	176.23	234.14	36.8614	104.41	28.237	9.83954	16.8498	43.1009	44.3602	19.49
PN433	BC1F7 PDW233*AT14135/BWL4444	1	30.1381	166.93	228.07	31.5287	112.03	24.1469	12.5073	19.7505	52.1532	48.1041	22.2
PN434	BC1F7 PDW233*AT14135/BWL3531	3	72.67	181.23	237.71	22.2499	96.4	17.9958	8.95956	15.8407	42.0996	41.42	15.54
PN435	BC1F7 PDW233*AT14135/BWL3531	3	72.677	182.05	238.92	31.5005	109.02	23.7326	8.96617	15.5968	44.6143	36.4784	12.46
PN436	BC1F7 PDW233*AT14135/BWL4444	3	72.7093	178.05	235.07	40.488	119.65	29.7611	8.60568	14.2915	35.8726	41.8294	15.62
PN437	BC1F7 PDW233*AT14135/BWL4444	1	30.2164	168.05	230.04	34.6079	106.95	26.323	9.87876	16.2924	41.3224	44.0792	18.9
PN438	BC1F7 PDW233*AT14135/BWL3531	3	72.7283	181.93	238.13	30.0355	101.72	23.1633	8.34043	15.1215	41.3814	39.1039	14.31
PN439	BC1F7 PDW233*AT14135/BWL4444	3	72.7838	178.11	235.13	54.4242	127.27	44.07	10.0384	16.7747	45.4385	41.7314	16.58
PN440	BC1F7 PDW233*AT14135/BWL3531	3	72.8438	181.06	237.07	38.6513	119.12	30.0479	8.53909	15.316	44.4509	35.8151	11.46
PN442	BC1F7 PDW233*AT14135/BWL4444	3	72.869	179.99	235.99	49.6867	132.35	39.3934	8.94757	14.9938	38.9175	40.6111	15.72
PN443	BC1F7 PDW233*AT14135/BWL4444	3	72.8914	173.13	233.92	45.5072	124.73	37.9246	9.72294	17.2583	46.8729	42.7773	17.42
PN444	BC1F7 PDW233*AT14135/BWL3531	1	31.1287	167.9	229.84	35.1987	109.34	26.7154	10.908	18.3567	52.2253	43.7804	16.39
PN446	BC1F7 PDW233*AT14135/BWL4444	3	72.8991	179.99	235.99	28.95	101.87	21.5531	16.0141	27.0498	57.4234	43.5935	17.89
PN448	BC1F7 PDW233*AT14135/BWL3531	1	31.1359	166.06	226.2	29.0953	102.72	22.2507	12.9195	19.9535	53.4727	47.8787	22.43
PN449	BC1F7 PDW233*AT14135/BWL4444	3	72.928	183.9	239.97	37.1024	119.65	28.5783	8.63367	15.3757	41.5501	39.2742	14.56
PN454	BC1F7 PDW233*AT14135/BWL4444	3	72.9511	178.23	235.14	51.0923	129.81	41.3761	9.55992	16.4232	46.4907	38.3101	14.6
PN456	BC1F7 PDW233*AT14135/BWL4444	3	72.9527	179.93	235.97	41.2683	127.27	34.8757	8.46048	15.0651	41.4929	36.9446	13.06
PN458	BC1F7 PDW233*AT14135/BWL3531	3	72.9553	178.01	234.94	20.2014	101.72	16.4188	9.46654	17.0064	46.3323	42.8326	16.79
PN460	BC1F7 PDW233*AT14135/BWL4444	1	31.2615	166.06	226.2	39.096	114.57	30.47	9.67719	16.4622	42.75	44.6708	19
PN461	BC1F7 PDW233*AT14135/BWL3531	3	72.9835	178.05	235.07	25.7286	101.72	21.7527	8.54149	15.3883	42.4824	38.0755	13.25
PN464	BC1F7 PDW233*AT14135/BWL3531	3	73.014	179.23	235.94	42.1342	124.58	32.5477	9.39503	16.3042	46.1778	40.1751	14.18
PN467	BC1F7 PDW233*AT14135/BWL4444	3	73.0634	187.05	240.97	42.3641	122.19	32.6324	8.13341	14.627	39.8967	38.1389	13.98
PN471	BC1F7 PDW233*AT14135/BWL3531	3	73.0722	174.13	233.94	34.0746	109.34	25.6148	11.1804	17.9516	49.1769	43.3376	18.61
PN472	BC1F7 PDW233*AT14135/BWL3531	3	73.0922	173.11	233.71	30.9761	114.58	25.8074	9.8241	17.1073	47.1652	41.5141	16.54
PN473	BC1F7 PDW233*AT14135/BWL3531	1	31.3317	166.9	227.92	46.6728	129.66	36.5939	12.0205	19.3154	51.3381	48.2845	21.21
PN474	BC1F7 PDW233*AT14135/BWL3531	4	91.1128	198.93	242.07	27.602	104.26	20.5993	6.24314	8.14694	29.8402	33.594	8.92
PN475	BC1F7 PDW233*AT14135/BWL3531	1	31.3934	167.01	228.22	35.661	109.34	26.9958	10.0752	17.5647	46.5674	43.6665	18.61
PN476	BC1F7 PDW233*AT14135/BWL3531	3	73.1029	179.05	235.92	29.9224	91.56	23.07	9.43754	17.0381	45.9245	42.4603	16.7
PN478	BC1F7 PDW233*AT14135/BWL3531	4	91.2083	190.05	241.84	22.7598	96.64	18.6112	7.4795	13.3	37.7421	34.1533	9.44
PN479	BC1F7 PDW233*AT14135/BWL4444	0	12.7634	164.93	225.13	36.7479	112.73	28.0627	13.1217	21.3244	60.5984	47.5293	21.69
PN481	BC1F7 PDW233*AT14135/BWL4444	3	73.1478	178.01	234.97	35.513	117.11	27.7651	10.9139	18.7816	49.4159	46.689	20.81
PN483	BC1F7 PDW233*AT14135/BWL4444	3	73.1503	180.23	236.92	43.4137	124.73	34.3822	9.0824	16.035	40.9958	42.8888	16.97
PN485	BC1F7 PDW233*AT14135/BWL3531	3	73.2194	179.23	235.94	25.915	101.72	19.3583	9.34495	16.577	48.6496	37.0938	13.5
PN486	BC1F7 PDW233*AT14135/BWL3531	1	31.7632	166.9	227.94	31.3293	104.26	23.7013	12.1056	19.5647	55.4079	43.2056	18.12
PN487	BC1F7 PDW233*AT14135/BWL4444	3	73.303	177.23	234.84	36.8305	114.57	28.1483	9.41173	16.4821	45.3034	40.5242	15.97
PN488	BC1F7 PDW233*AT14135/BWL3531	3	73.304	184.05	240.07	29.6386	106.8	22.5854	8.4214	14.5964	40.1206	36.3076	13.1
PN489	BC1F7 PDW233*AT14135/BWL4444	3	73.3713	182.93	238.99	33.2474	112.03	25.3521	8.35352	14.8699	39.5318	40.3119	14.28
PN490	BC1F7 PDW233*AT14135/BWL3531	3	73.4692	179.9	235.94	46.5702	116.96	36.2954	9.85323	16.3481	44.9537	41.1395	15.67
PN491	BC1F7 PDW233*AT14135/BWL3531	3	73.4758	180.05	236.22	30.6063	106.8	23.4184	8.97923	14.7888	41.1769	36.1953	12.97
PN492	BC1F7 PDW233*AT14135/BWL3531	3	73.4782	183.05	239.22	27.7697	104.26	20.9456	9.27779	15.4346	42.1063	37.7101	13.83
PN493	BC1F7 PDW233*AT14135/BWL4444	3	73.5509	178.99	235.71	30.2552	104.41	25.0307	9.22767	15.4666	44.5623	37.0589	12.07
PN494	BC1F7 PDW233*AT14135/BWL4444	4	91.4854	193.93	241.99	45.8038	122.19	35.5955	7.85199	11.6646	31.0614	36.6985	11.81
PN495	BC1F7 PDW233*AT14135/BWL3531	3	73.6237	174.99	233.97	40.3963	114.8	29.6383	11.1478	17.7107	48.1952	43.9515	18.5
PN496	BC1F7 PDW233*AT14135/BWL3531	3	73.6544	173.11	233.84	34.2609	109.34	25.7934	14.6999	24.017	55.7849	39.787	14.68
PN497	BC1F7 PDW233*AT14135/BWL4444	1	32.417	166.93	228.2	37.9177	117.11	29.2205	12.1397	19.1681	51.2564	47.7574	20.7
PN498	BC1F7 PDW233*AT14135/BWL3531	3	73.7134	177.99	234.94	34.3925	106.8	24.7257	9.04259	15.9872	43.8463	40.103	14.73
PN504	BC1F8 PBW114*AT14170/BWL4444	0	12.9183	166.01	225.22	26.207	103.91	20.1435	13.0336	21.2199	59.5828	47.6171	22.28
PN505	BC1F8 PBW114*AT14170/BWL3531	3	73.7391	183.99	240.04	32.7011	105.18	24.6697	9.93201	17.3723	50.3021	39.925	14.56
PN506	BC1F8 PBW114*AT14170/BWL4444	1	32.7396	167.97	229.97	47.5111	116.61	37.18	11.8506	19.4486	52.2601	45.8725	20.36
PN507	BC1F8 PBW114*AT14170/BWL3531	0	12.9427	160.97	220.13	40.4171	114.48	29.6639	14.1485	22.5355	62.0977	51.2633	22.69
PN509	BC1F8 PBW114*AT14170/BWL3531	1	33.3242	167.93	229.94	29.7196	104.32	22.6633	12.0319	19.0331	51.3231	44.4065	19.74
PN510	BC1F8 PBW114*AT14170/BWL4444	3	73.8202	179.05	235.92	51.6529	124.23	41.88	9.21337	16.2884	43.0594	42.1206	16.52
PN511	BC1F8 PBW114*AT14170/BWL4444	3	73.8529	179.99	236.04	35.7333	116.61	27.3015	9.22708	15.941	42.5788	40.9554	15.65
PN514	BC1F8 PBW114*AT14170/BWL4444	3	73.915	173.06	233.71	32.6679	116.61	27.4083	11.5532	18.5031	49.0895	46.7903	20.64
PN515	BC1F8 PBW114*AT14170/BWL3531	2	51.9372	168.11	230.13	48.131	132.26	38.4022	11.7203	18.779	51.5612	43.9509	18.83
PN516	BC1F8 PBW114*AT14170/BWL3531	3	73.9271	176.97	234.22	37.816	114.48	29.1957	10.0913	16.8941	43.6426	44.3645	18.95
PN518	BC1F8 PBW114*AT14170/BWL4444	3	74.0144	179.99	236.04	40.1563	119.15	30.9847	9.12392	15.6564	41.7262	40.5944	15.74
PN523	BC1F8 PBW114*AT14170/BWL3531	3	74.0264	173.06	233.71	29.8816	109.4	24.8428	11.386	17.9765	47.8302	45.8688	20.02
PN524	BC1F8 PBW114*AT14170/BWL4444	2	52.0984	172.05	231.94	34.6089	114.21	26.3404	10.1022	16.6484	40.9143	46.1151	20.78
PN527	BC1F8 PBW114*AT14170/BWL4444	2	52.1943	170.06	230.94	33.3575	114.07	28.8686	11.2189	18.3394	52.1817	42.7424	17.7
PN528	BC1F8 PBW114*AT14170/BWL4444	0	12.9482	164.05	224.22	29.226	106.45	22.4227	14.3069	22.0379	62.2829	47.6974	22.33
PN530	BC1F8 PBW114*AT14170/BWL3531	0	13.4309	164.01	223.99	36.7187	117.02	28.0564	14.1445	22.1692	61.4885	51.7543	22.73
PN533	BC1F8 PBW114*AT14170/BWL4444	2	52.2428	170.11	230.94	43.347	119.15	34.3261	11.823	19.6383	51.8083	48.7922	20.15
PN537	BC1F8 PBW114*AT14170/BWL3531	3	74.0444	182.05	238.92	33.8815	117.02	28.384	9.03274	15.7877	41.3841	41.8153	15.95
PN538	BC1F8 PBW114*AT14170/BWL3531	1	33.4017	167.11	228.97	35.5756	109.4	26.9502	11.508	19.4925	51.872	46.7464	21.44
PN541	BC1F8 PBW114*AT14170/BWL3531	2	53.1102	169.9	230.71	46.532	119.56	36.2619	10.8137	17.5777	48.3975	42.1211	16.95
PN542	BC1F8 PBW114*AT14170/BWL3531	1	33.4424	166.93	228.2	23.5369	101.78	18.5777	8.61033	15.1822	34.4645	45.943	20.72
PN543	BC1F8 PBW114*AT14170/BWL4444	2	53.4284	171.13	231.22	33.2399	114.07	27.9961	10.0089	17.1862	41.7021	50.3536	22.08
PN544	BC1F8 PBW114*AT14170/BWL3531	0	13.6195	164.13	224.84	47.8423	124.64	37.416	14.3065	21.7183	60.7617	52.3628	21.55
PN545	BC1F8 PBW114*AT14170/BWL3531	3	74.0461	179.13	235.92	42.872	127.18	33.5314	8.93008	16.0234	45.2238	38.2414	14.1
PN546	BC1F8 PBW114*AT14170/BWL4444	3	74.0531	174.01	233.92	40.9178	121.89	33.8813	10.2075	17.234	48.6144	40.2113	15.42
PN547	BC1F8 PBW114*AT14170/BWL4444	0	14.3363	164.9	224.99	22.6105	101.57	18.1857	13.484	20.9197	60.6568	46.1624	20.47
PN548	BC1F8 PBW114*AT14170/BWL3531	3	74.0826	178.13	235.14	42.7072	127.18	35.8913	9.31332	16.3249	46.1121	37.462	13.61
PN550	BC1F8 PBW114*AT14170/BWL4444	3	74.1159	180.13	236.84	45.026	121.89	35.3397	10.481	17.6628	51.4894	41.309	15.81
PN551	BC1F8 PBW114*AT14170/BWL4444	0	14.3952	159.93	215.71	46.5778	124.43	36.5657	14.3504	23.732	55.4468	53.6584	22.97
PN552	BC1F8 PBW114*AT14170/BWL4444	1	33.798	166.01	225.22	33.0955	111.73	24.8154	13.0529	21.1382	58.6995	49.0924	22.22
PN553	BC1F8 PBW114*AT14170/BWL4444	2	54.5841	169.9	230.84	41.46	121.89	30.6213	6.30473	7.72051	32.7369	44.5543	19.26
PN554	BC1F8 PBW114*AT14170/BWL3531	3	74.1211	176.7	234.14	40.1609	122.13	31.3154	9.78575	16.3315	44.3093	41.1889	16.4
PN555	BC1F8 PBW114*AT14170/BWL3531	2	54.6885	171.93	231.84	42.5768	122.1	33.4969	12.2438	19.7094	54.82	45.3365	19.9
PN556	BC1F8 PBW114*AT14170/BWL3531	3	74.2354	183.05	239.71	54.7604	124.64	44.11	8.71202	15.2298	41.7441	38.6363	13.99
PN558	BC1F8 PBW114*AT14170/BWL4444	1	34.2768	166.06	226.22	31.9984	111.73	26.9772	12.5144	20.2651	57.4328	48.5951	21.76
PN559	BC1F8 PBW114*AT14170/BWL4444	4	92.2592	188.93	241.04	42.8946	124.43	33.5744	8.14198	14.6752	38.1392	40.4899	15.05
PN564	BC1F8 PBW114*AT14170/BWL3531	3	74.2776	179.9	235.94	36.5718	109.18	27.9782	11.7393	19.5233	57.3618	40.3112	15.72
PN565	BC1F8 PBW114*AT14170/BWL3531	3	74.2934	175.13	233.99	56.732	134.8	45.7147	9.40363	16.1413	45.0642	38.6864	14.02
PN568	BC1F8 PBW114*AT14170/BWL3531	0	14.4171	164.9	225.07	30.681	111.94	25.6249	13.2715	21.5897	60.4002	51.2863	22.36
PN570	BC1F8 PBW114*AT14170/BWL4444	1	34.4051	167.9	229.92	39.251	121.89	30.4813	10.4053	17.3602	43.9276	45.8908	21.04
PN571	BC1F8 PBW114*AT14170/BWL4444	2	55.1826	169.06	230.2	38.1243	116.81	29.3476	11.6852	19.3689	50.7882	50.0831	22.02
PN573	BC1F8 PBW114*AT14170/BWL3531	2	55.4305	169.23	230.22	27.2368	104.32	20.5543	11.0513	18.3291	48.3863	47.2174	20.92
PN575	BC1F8 PBW114*AT14170/BWL4444	3	74.3358	174.01	233.92	43.8994	124.43	34.6296	6.56022	7.3983	30.3946	46.8793	20.16
PN576	BC1F8 PBW114*AT14170/BWL4444	1	34.5041	167.06	228.92	34.5637	106.65	26.2089	11.4178	19.3569	50.8988	49.6006	21.64
PN579	BC1F8 PBW114*AT14170/BWL4444	3	74.4141	176.06	234.13	34.8446	116.81	26.6576	9.56106	16.5719	46.3833	42.1371	15.97
PN580	BC1F8 PBW114*AT14170/BWL3531	3	74.4325	179.99	236.04	47.8725	129.72	37.8648	9.03594	16.221	44.6271	39.8734	15.12
PN581	BC1F8 PBW114*AT14170/BWL3531	3	74.5403	174.13	233.94	48.1862	127.06	36.8299	10.2922	17.358	45.8831	43.5196	18.71
PN583	BC1F8 PBW114*AT14170/BWL4444	2	55.506	170.06	230.94	36.8441	114.27	28.1561	11.9858	19.6417	54.7848	46.0337	19.42
PN584	BC1F8 PBW114*AT14170/BWL4444	3	74.6092	173.05	233.71	39.073	116.81	30.4403	10.8508	18.1488	49.2316	44.7611	18.72
PN586	BC1F8 PBW114*AT14170/BWL3531	2	56.0746	170.01	230.92	40.1858	116.9	31.3817	11.1123	18.5687	47.6749	47.1322	21.91
PN588	BC1F8 PBW114*AT14170/BWL3531	3	74.6199	172.7	231.97	31.4531	101.66	22.657	10.3033	17.6335	49.3264	42.9837	17.17
PN589	BC1F8 PBW114*AT14170/BWL3531	2	56.4325	169.7	230.71	39.604	116.9	30.5966	11.044	17.685	50.5108	41.6051	16.22
PN591	BC1F8 PBW114*AT14170/BWL4444	4	93.092	188.93	241.07	38.717	121.89	30.7495	7.50057	13.4587	34.7093	38.2563	13.72
PN592	BC1F8 PBW114*AT14170/BWL3531	3	74.6766	176.93	234.2	33.86	116.9	28.2667	10.1271	16.3712	43.7547	42.9069	17.26
PN594	BC1F8 PBW114*AT14170/BWL3531	3	74.6922	176.05	234.07	32.786	109.28	24.7514	8.48072	15.184	36.7432	44.1033	18.6
PN595	BC1F8 PBW114*AT14170/BWL4444	1	34.8077	166.06	226.22	20.6852	96.49	17.1407	12.055	19.1088	53.1285	43.6277	18.23
PN596	BC1F8 PBW114*AT14170/BWL4444	3	74.7278	182.99	239.14	37.3106	119.35	28.6466	8.78092	15.7889	42.6703	40.0844	15.35
PN597	BC1F8 PBW114*AT14170/BWL3531	3	74.7343	182.23	238.97	49.8069	127.06	39.4088	8.54099	15.6472	42.6977	39.7717	14.69
PN600	BC1F8 PBW114*AT14170/BWL3531	0	14.4487	165.9	225.2	45.104	127.23	35.3683	12.6472	21.2326	59.0542	50.1689	22.4
PN601	BC1F8 PBW114*AT14170/BWL4444	2	56.4815	171.13	231.22	25.3172	101.57	18.6944	10.3382	17.3599	47.1909	42.8616	17.55
PN603	BC1F8 PBW114*AT14170/BWL3531	3	74.7454	183.93	240.04	27.8999	101.66	21.0543	8.43323	14.7197	38.9312	39.7741	14.45
PN604	BC1F8 PBW114*AT14170/BWL3531	3	74.7737	178.23	235.22	38.2309	119.44	29.4646	12.128	19.5291	52.7614	45.7157	19.86
PN607	BC1F8 PBW114*AT14170/BWL4444	2	56.7298	168.93	230.13	43.1955	124.43	34.0594	7.89479	13.1198	40.1107	46.7646	21.17
PN609	BC1F8 PBW114*AT14170/BWL4444	3	74.8013	175.11	233.99	42.1033	121.89	32.5334	10.3184	17.3002	47.3557	43.0687	17.51
PN610	BC1F8 PBW114*AT14170/BWL4444	0	14.4504	165.11	225.14	41.1829	119.35	31.6907	13.024	20.7133	57.3453	48.4853	22.32
PN612	BC1F8 PBW114*AT14170/BWL3531	3	74.9512	181.93	238.13	32.9061	109.28	24.7674	9.39008	15.6801	42.2385	41.2007	15.44
PN613	BC1F8 PBW114*AT14170/BWL4444	1	34.8218	167.7	229.2	39.3156	116.81	30.4984	12.6862	19.833	53.532	49.546	21.3
PN614	BC1F8 PBW114*AT14170/BWL4444	3	74.9649	172.13	231.97	44.9663	119.35	35.3322	10.9347	17.8325	46.7767	45.8295	20.67
PN617	BC1F8 PBW114*AT14170/BWL3531	3	74.9916	179.97	235.99	33.0801	109.28	24.7798	8.69454	15.4982	42.4833	39.2696	14.05
PN618	BC1F8 PBW114*AT14170/BWL3531	0	14.6858	164.9	225.07	32.3864	106.74	24.6564	13.8818	21.7229	60.5886	51.6379	22.63
PN619	BC1F8 PBW114*AT14170/BWL3531	1	34.8456	166.7	227.2	26.9437	101.66	20.4427	12.2919	19.903	53.4269	48.9008	21.15
PN620	BC1F8 PBW114*AT14170/BWL3531	3	75.0063	176.23	234.14	28.4507	109.28	24.5073	10.3231	17.8452	47.35	46.5567	20.44
PN622	BC1F8 PBW114*AT14170/BWL3531	3	75.0661	178.93	235.71	36.8299	114.36	28.1163	9.75105	16.8346	45.3085	42.6309	16.83
PN624	BC1F8 PBW114*AT14170/BWL3531	3	75.1028	181.99	238.92	31.655	106.74	24.398	9.44507	16.7393	51.3658	34.3265	11.2
PN627	BC1F8 PBW114*AT14170/BWL3531	3	75.1109	173.99	233.92	32.367	114.36	27.2106	10.8935	18.5341	48.6243	47.2815	21.29
PN630	BC1F8 PBW114*AT14170/BWL4444	1	35.0551	168.05	230.04	43.6282	119.35	34.4751	11.6941	19.2451	49.7859	47.0626	20.88
PN633	BC1F8 PBW114*AT14170/BWL4444	3	75.1131	182.23	238.97	46.468	131.92	36.1508	8.91335	15.1767	40.0805	40.5987	15.12
PN634	BC1F8 PBW114*AT14170/BWL3531	0	15.2492	164.93	225.13	20.6682	99.12	16.77	9.89777	17.1196	41.0298	51.5454	22.48
PN635	BC1F8 PBW114*AT14170/BWL3531	3	75.2366	185.05	240.71	30.7247	106.74	23.4857	8.4174	14.0341	39.4345	36.0904	11.39
PN636	BC1F8 PBW114*AT14170/BWL4444	3	75.246	181.06	237.14	30.4461	105.52	23.3334	10.2801	16.7673	45.2728	42.9139	17.05
PN637	BC1F8 PBW114*AT14170/BWL4444	1	35.2011	167.06	228.94	37.376	111.6	28.6842	11.616	18.8537	51.4525	43.5388	19.08
PN638	BC1F8 PBW114*AT14170/BWL4444	3	75.2983	173.01	233.71	31.0254	103.98	23.6204	10.7376	18.4319	49.1593	44.7294	20.43
PN639	BC1F8 PBW114*AT14170/BWL3531	3	75.3929	182.05	238.92	33.779	109.28	25.4468	8.44478	15.1278	40.4335	40.23	14.18
PN641	BC1F8 PBW114*AT14170/BWL4444	1	35.7413	167.23	229.07	40.4958	119.22	31.5169	11.6648	19.2135	52.2786	45.1224	19.89
PN642	BC1F8 PBW114*AT14170/BWL3531	3	75.4109	174.93	233.94	30.181	101.66	23.2633	10.5823	17.9067	48.7068	43.7332	18.65
PN643	BC1F8 PBW114*AT14170/BWL4444	4	94.5655	190.93	241.84	41.4361	124.3	31.8382	7.59639	13.5776	37.1942	36.0211	12.19
PN644	BC1F8 PBW114*AT14170/BWL4444	1	35.7653	166.01	225.92	44.6039	126.84	34.6427	12.6846	19.954	55.0119	45.7433	20.61
PN645	BC1F8 PBW114*AT14170/BWL4444	3	75.778	173.93	233.92	37.0247	116.68	28.3485	9.8294	17.0069	46.6454	42.5323	16.42
PN647	BC1F8 PBW114*AT14170/BWL3531	3	75.8288	179.13	235.92	28.9367	101.66	21.4938	9.57894	16.2758	43.5519	41.8959	15.01
PN648	BC1F8 PBW114*AT14170/BWL4444	4	95.5213	187.05	240.97	26.9585	93.82	18.6829	7.76548	14.2979	37.0566	37.2873	13.53
PN650	BC1F8 PBW114*AT14170/BWL3531	3	75.8603	173.93	233.92	35.9585	109.28	27.5121	10.8642	17.6651	46.934	44.9261	19.46
PN651	BC1F8 PBW114*AT14170/BWL3531	3	75.891	185.05	240.84	33.4936	106.74	25.3935	7.83885	14.3445	38.127	39.5885	13.96
PN654	BC1F8 PBW114*AT14170/BWL4444	3	76.0326	173.11	233.84	36.5716	119.22	27.8518	10.866	18.1292	48.2689	46.6924	20.12
PN658	BC1F8 PBW114*AT14170/BWL4444	0	15.3737	163.93	223.84	42.9475	124.3	35.9505	10.0153	16.7737	39.2827	52.018	22.75
PN659	BC1F8 PBW114*AT14170/BWL3531	3	76.0893	183.97	240.04	29.32	104.13	22.5353	7.55667	13.7671	39.9292	34.1657	9.07
PN660	BC1F8 PBW114*AT14170/BWL3531	0	15.6778	162.93	222.71	32.0694	109.21	24.5894	13.4838	21.3069	59.3437	50.7093	22.65
PN664	BC1F8 PBW114*AT14170/BWL3531	1	36.8117	167.06	228.97	24.3603	104.13	18.607	11.6659	18.8777	52.5164	44.1295	18.28
PN665	BC1F8 PBW114*AT14170/BWL4444	3	76.3351	179.11	235.92	37.9317	119.22	29.3226	9.43205	16.2209	41.824	43.3227	17.91
PN666	BC1F8 PBW114*AT14170/BWL3531	3	76.3441	186.99	240.92	28.5325	106.67	21.4397	8.12869	13.777	36.2426	39.0282	13.64
PN667	BC1F8 PBW114*AT14170/BWL3531	3	76.5091	183.97	240.04	49.664	119.37	37.2765	8.947	16.18	47.4365	35.291	12.09
PN668	BC1F8 PBW114*AT14170/BWL3531	3	76.6346	181.93	238.13	40.9846	124.45	31.5571	9.7895	16.8219	47.8414	39.8675	14.51
PN670	BC1F8 PBW114*AT14170/BWL4444	3	76.9233	173.11	233.84	36.1841	109.06	27.6197	10.9491	17.8697	47.8386	46.2824	19.93
PN671	BC1F8 PBW114*AT14170/BWL4444	3	76.9352	180.11	236.71	39.0578	116.68	30.4155	8.83896	15.7108	40.6924	42.8053	16.65
PN672	BC1F8 PBW114*AT14170/BWL3531	3	77.0211	182.93	239.04	36.1978	119.37	30.4711	9.09743	14.8305	40.202	39.2768	13.33
PN675	BC1F8 PBW114*AT14170/BWL3531	3	77.3298	182.05	238.94	22.8448	101.59	18.4829	9.13232	15.2845	41.9719	38.5622	14.15
PN676	BC1F8 PBW114*AT14170/BWL3531	3	77.5966	180.11	236.84	38.0907	114.29	29.3248	12.9033	20.4299	64.5813	41.3165	15.48
PN677	BC1F8 PBW114*AT14170/BWL4444	2	56.803	171.93	231.84	38.8154	121.76	30.3306	10.791	17.8834	50.2676	43.0985	17.54
PN680	BC1F8 PBW114*AT14170/BWL4444	2	57.2071	171.93	231.92	38.1592	114.14	31.7023	11.034	18.7892	50.0775	46.7235	20.47
PN682	BC1F8 PBW114*AT14170/BWL4444	3	78.2486	178.99	235.84	28.0961	106.52	21.2735	9.69558	16.5275	46.0165	39.3127	15.28
PN683	BC1F8 PBW114*AT14170/BWL3531	3	78.3046	175.97	234.07	39.3872	119.37	30.5053	9.91781	17.2676	45.9946	44.2951	18.41
PN684	BC1F8 PBW114*AT14170/BWL3531	3	78.7133	173.11	233.92	43.3463	118.39	34.2134	10.2378	17.3058	46.7164	43.5237	17.04
PN685	BC1F8 PBW114*AT14170/BWL3531	3	78.8029	179.93	235.97	36.2231	111.75	26.074	9.01224	15.9797	41.9797	40.3955	16.07
PN686	BC1F8 PBW114*AT14170/BWL3531	2	57.3458	170.93	231.2	50.4493	132.07	40.4267	9.77358	17.1643	47.5929	41.9587	15.78
PN687	BC1F8 PBW114*AT14170/BWL4444	0	16.1396	160.13	217.2	56.556	139.54	45.6089	14.6805	22.638	62.3569	53.0171	22.93
PN688	BC1F8 PBW114*AT14170/BWL3531	3	78.883	176.93	234.2	28.4504	104.13	21.4327	10.1465	17.1532	45.8005	43.3806	17.64
PN689	BC1F8 PBW114*AT14170/BWL3531	3	79.0035	177.11	234.71	38.8423	121.91	30.4025	10.0505	16.7438	44.0656	43.3703	16.64
PN690	BC1F8 PBW114*AT14170/BWL3531	0	16.1576	161.99	221.13	36.3022	119.37	29.602	13.9979	21.647	60.8755	53.9922	22.77
PN691	BC1F8 PBW114*AT14170/BWL4444	3	79.2465	172.7	232.07	34.8242	114.14	24.8739	10.6583	18.4133	49.863	44.4593	19.29
PN694	BC1F8 PBW114*AT14170/BWL4444	2	57.4266	170.13	230.99	37.0784	116.68	28.4166	11.0275	18.1756	46.3151	51.0189	22.68
PN699	BC1F8 PBW114*AT14170/BWL3531	3	79.373	181.97	238.14	39.859	119.37	30.7651	10.5465	17.3193	43.1357	47.0011	21.52
PN701	BC1F8 PBW114*AT14170/BWL4444	3	79.6078	172.99	232.2	55.0523	130.84	45.5739	14.8113	23.3272	64.3983	55.315	22.89
PN702	BC1F8 PBW114*AT14170/BWL3531	3	79.6822	181.23	237.84	36.2955	111.75	27.6596	9.22107	15.499	40.3935	41.1254	15.69
PN703	BC1F8 PBW114*AT14170/BWL3531	3	79.717	180.01	236.04	25.8543	104.13	21.7986	9.46065	16.2692	44.1293	42.0618	14.83
PN704	BC1F8 PBW114*AT14170/BWL4444	3	80.0144	178.9	235.71	35.3967	111.6	26.9023	14.7342	23.7968	50.9591	44.1881	18.32
PN705	BC1F8 PBW114*AT14170/BWL4444	3	80.0759	186.99	240.94	41.1554	124.3	31.6713	9.99906	16.3793	44.7962	40.6336	15.74
PN706	BC1F8 PBW114*AT14170/BWL4444	2	59.257	170.9	231.13	36.4578	111.93	27.7588	14.1052	22.9575	63.616	52.122	22.86
PN707	BC1F8 PBW114*AT14170/BWL4444	3	80.0984	182.05	238.94	39.0954	114.47	30.4639	7.79131	13.8238	26.9337	53.4631	21.95
PN709	BC1F8 PBW114*AT14170/BWL3531	3	80.1187	172.93	232.14	18.3815	93.97	14.739	9.70876	17.2642	44.9124	43.7015	18.98
PN710	BC1F8 PBW114*AT14170/BWL3531	0	16.2861	165.93	225.22	30.56	101.59	23.349	11.0391	18.1948	49.4272	46.0171	19.75
PN711	BC1F8 PBW114*AT14170/BWL4444	3	80.1275	182.93	239.07	31.687	106.85	24.4645	11.2697	18.9151	49.1138	51.3376	22.04
PN712	BC1F8 PBW114*AT14170/BWL4444	3	80.3595	185.01	240.14	38.2896	117.01	29.5357	9.61761	16.392	45.5673	40.7529	14.91
PN713	BC1F8 PBW114*AT14170/BWL3531	2	60.0098	171.93	231.92	36.9337	116.83	28.2495	8.69591	14.4451	38.4406	37.7018	13.76
PN715	BC1F8 PBW114*AT14170/BWL4444	2	60.9783	171.01	231.2	30.8024	106.85	23.5194	10.9561	18.0185	47.0899	47.0209	21.18
PN716	BC1F8 PBW114*AT14170/BWL4444	1	36.8397	166.06	226.92	42.3889	124.63	33.464	12.5851	20.1621	55.9075	47.4858	22.73
PN718	BC1F8 PBW114*AT14170/BWL3531	1	37.1625	167.05	228.22	34.2368	109.21	25.7456	12.1498	18.9136	50.9749	46.3741	20.32
PN721	BC1F8 PBW114*AT14170/BWL4444	0	16.3495	162.7	222.2	47.01	124.63	36.745	13.6573	21.7219	60.6336	50.6137	22.82
PN723	BC1F8 PBW114*AT14170/BWL3531	3	81.2161	174.06	233.92	28.033	106.67	21.1333	8.75897	14.4707	38.3259	37.598	13.74
PN725	BC1F8 PBW114*AT14170/BWL3531	3	81.2255	182.97	239.14	34.6613	111.75	26.5376	8.93089	15.5552	41.5324	40.4793	14.79
PN726	BC1F8 PBW114*AT14170/BWL4444	4	96.0758	190.93	241.92	52.3706	132.47	42.4736	8.06023	14.382	36.1629	40.7279	15.18
PN727	BC1F8 PBW114*AT14170/BWL4444	3	81.2823	179.93	235.97	51.6545	132.25	42.2059	9.12767	15.9665	42.0465	42.6561	16.5
PN728	BC1F8 PBW114*AT14170/BWL4444	3	81.3597	172.97	232.2	34.6482	114.79	26.5299	10.9639	17.81	50.9615	43.207	16.88
PN729	BC1F8 PBW114*AT14170/BWL3531	3	81.484	177.99	234.94	29.0861	101.59	22.1866	9.68196	17.0843	45.0438	43.553	18.5
PN733	BC1F8 PBW114*AT14170/BWL3531	2	61.8038	169.01	230.2	27.037	103.91	20.5267	10.6117	18.0558	48.8634	45.3939	19.75
PN734	BC1F8 PBW114*AT14170/BWL3531	0	16.494	164.13	224.94	34.4677	114.07	26.0064	13.529	22.0077	61.5989	55.7344	22.63
PN736	BC1F8 PBW114*AT14170/BWL3531	3	81.6668	183.97	240.04	32.0106	111.53	24.5177	7.84786	14.2371	36.7023	38.2398	13.69
PN738	BC1F8 PBW114*AT14170/BWL4444	1	37.3887	167.05	228.71	27.6395	114.47	25.2138	11.7363	19.5357	52.1207	47.6885	22.03
PN739	BC1F8 PBW114*AT14170/BWL3531	3	81.8843	176.9	234.14	34.0656	116.61	28.6031	9.91039	16.4373	44.0414	42.7144	17.25
PN741	BC1F8 PBW114*AT14170/BWL4444	1	37.4112	168.01	229.99	28.1174	117.01	29.4587	10.0822	17.448	46.7814	44.5808	18.62
PN742	BC1F8 PBW114*AT14170/BWL4444	0	16.702	163.93	223.94	30.6416	137.33	42.9203	11.4553	18.248	47.64	48.671	21.77
PN743	BC1F8 PBW114*AT14170/BWL4444	1	37.4337	166.7	227.2	29.2108	139.87	49.7211	9.28807	15.9576	43.6803	40.2304	14.54
PN746	BC1F8 PBW114*AT14170/BWL3531	0	17.4118	160.13	218.13	32.5778	124.23	36.6643	10.5446	17.6283	46.2598	44.5116	19.61
PN747	BC1F8 PBW114*AT14170/BWL4444	3	82.1873	181.97	238.71	37.9208	129.71	40.4289	8.8934	15.3736	40.2496	42.4354	15.88
PN749	BC1F8 PBW114*AT14170/BWL3531	3	82.4916	179.05	235.92	51.3675	119.15	29.02	9.46928	16.3489	40.8945	45.0254	19.54
PN750	BC1F8 PBW114*AT14170/BWL4444	3	82.8625	176.93	234.22	30.6354	116.79	30.0058	9.66076	16.8225	46.1695	42.2181	15.99
PN753	BC1F8 PBW114*AT14170/BWL3531	3	82.9629	180.05	236.22	26.6475	114.07	30.5169	7.85461	13.9924	38.2905	36.8931	12.29
PN755	BC1F8 PBW114*AT14170/BWL4444	0	17.8771	162.13	221.2	42.2629	122.09	34.3443	10.3955	17.6049	49.6828	40.6523	16.15
PN756	BC1F8 PBW114*AT14170/BWL3531	0	18.3947	158.97	213.97	31.0168	114.07	27.2274	8.90859	15.4886	40.1246	40.3154	15.9
PN758	BC1F8 PBW114*AT14170/BWL4444	3	83.0528	177.7	234.92	24.462	119.55	33.9751	10.5107	17.524	46.3962	44.5994	18.98
PN760	BC1F8 PBW114*AT14170/BWL4444	1	37.5185	168.05	230.04	40.5096	109.39	27.719	12.7205	20.2954	55.8332	48.7806	22.45
PN761	BC1F8 PBW114*AT14170/BWL3531	2	62.6626	169.06	230.2	26.0526	101.37	17.2165	9.4933	15.7119	41.5802	41.8636	15.67
PN763	BC1F8 PBW114*AT14170/BWL4444	3	83.2268	177.99	234.94	24.0076	111.93	27.1169	8.1974	14.7157	38.8818	40.7677	14.92
PN764	BC1F8 PBW114*AT14170/BWL3531	3	83.4758	183.9	239.97	35.4822	108.99	24.6587	10.6568	18.0306	48.5533	44.4114	19.87
PN765	BC1F8 PBW114*AT14170/BWL3531	3	83.8773	179.7	235.94	18.4316	103.91	22.6843	8.74734	15.7525	44.6417	37.1981	12.62
PN766	BC1F8 PBW114*AT14170/BWL4444	3	83.9903	181.05	237.07	27.7856	117.01	31.8827	9.37153	16.3151	43.4801	41.9615	16.81
PN767	BC1F8 PBW114*AT14170/BWL4444	2	63.095	168.06	230.07	34.747	111.93	26.714	12.1181	19.6881	53.4142	48.2343	21.2
PN768	BC1F8 PBW114*AT14170/BWL3531	3	84.3015	175.97	234.07	23.8172	111.53	29.0206	10.4778	17.6722	47.4214	44.4474	19.47
PN770	BC1F8 PBW114*AT14170/BWL3531	3	84.7795	175.11	233.99	37.0942	106.45	25.7592	10.3017	17.0175	45.2195	43.0143	17.84
PN772	BC1F8 PBW114*AT14170/BWL4444	1	38.2561	167.93	229.94	37.4357	119.55	29.1766	11.6329	19.3478	52.9365	44.4738	19.6
PN773	BC1F8 PBW114*AT14170/BWL4444	4	96.3951	188.93	241.13	22.363	117.01	27.4216	7.92111	14.4668	41.9289	35.7668	10.56
PN775	BC1F8 PBW114*AT14170/BWL4444	3	85.4988	186.97	240.92	39.0297	118.24	30.0279	7.50085	13.3338	34.619	37.0459	12.7

## Sheet: Table S2
Table S2 Mean performance of checks & S-NILibs for the studied traits in E2.
taxa	Cross/Pedigree	COLD	EC	DTF	DTM	FLA	PH	PDL	SL	SNS	GPS	TGW	YPP
CHECK-1	PBW114*AT14170 amphiploid (Syn-14170)	1	13.34	159.53	227.29	43.84	96.38	39.74	13.52	23.58	54.1	56.6	17.88
CHECK-2	PDW233*AT14135 amphiploid (Syn-14135)	0.53	16.11	175.88	225.71	45.54	104.69	44.88	14.95	22.01	53.42	54.05	19.12
CHECK-3	BWL3531 (PBW343 + Yr17 + Yr70 + Lr76 = Unnat PBW343)	3.47	88.72	193.18	245.59	20.87	122.59	28.58	8.86	14.91	32.82	39.18	11.29
CHECK-4	BWL4444 (HD2967 + Yr10)	4	93.83	198.24	249.88	35.12	123.98	20.18	8.87	18.7	43.09	42.96	7.02
CHECK-5	SW-2 (Shalimar-wheat-2-local released variety)	2.82	88.34	196.88	253.53	32.76	121.8	26.14	12.92	22.47	46.05	44.42	14.63
PN249	BC1F7 PDW233*AT14135/BWL4444	3	63.1132	176.7	238.71	20.375	97.36	19.6797	9.71	16.9919	39.03	45.54	10.496
PN255	BC1F7 PDW233*AT14135/BWL4444	0	14.0021	185.47	243.94	34.0911	119.32	32.6747	7.12	14.7277	32.14	37.53	6.596
PN257	BC1F7 PDW233*AT14135/BWL3531	3	62.1261	171.97	236.07	30.317	99.42	21.1838	9.52	17.5735	35.74	45.52	10.456
PN258	BC1F7 PDW233*AT14135/BWL4444	3	61.138	173.93	237.71	41.9908	124.33	38.7771	10.02	20.6201	43.28	49.27	13.476
PN259	BC1F7 PDW233*AT14135/BWL3531	4	89.1674	162.55	226.84	45.962	128.54	42.81	15.61	26.8066	53.87	61.08	20.88
PN260	BC1F7 PDW233*AT14135/BWL3531	3	63.1591	171.55	235.92	34.8801	118.57	32.5069	10.17	19.3577	44.13	43.88	9.596
PN261	BC1F7 PDW233*AT14135/BWL3531	3	61.2657	172.43	236.22	48.4045	127.37	38.5668	12.29	19.7762	46.28	45.94	11.776
PN262	BC1F7 PDW233*AT14135/BWL3531	3	64.2678	174.7	237.84	22.1707	109.67	23.77	8.52	18.5796	34.33	47.3	11.836
PN263	BC1F7 PDW233*AT14135/BWL4444	4	92.179	201	248.04	27.6661	111.39	26.5777	8.82	17.1837	46.58	34.82	6.146
PN264	BC1F7 PDW233*AT14135/BWL4444	3	61.2731	168.93	234.71	33.3225	109.37	25.6999	9.59	20.2032	38.73	51.7	16.056
PN265	BC1F7 PDW233*AT14135/BWL4444	0	12.0787	185.63	243.97	25.9371	103.44	24.3039	7.42	15.4587	37.14	30.27	6.496
PN266	BC1F7 PDW233*AT14135/BWL4444	0	20.9913	181.11	242.13	31.0146	112.78	32.44	9.49	16.1187	33.06	41.8	7.176
PN267	BC1F7 PDW233*AT14135/BWL3531	3	62.444	172.93	236.94	26.0618	105.58	25.5928	10.52	20.1759	44.78	48.11	11.676
PN269	BC1F7 PDW233*AT14135/BWL3531	3	63.551	169.51	234.94	47.0927	133.27	42.7488	13.19	22.0662	48.4	48.65	12.446
PN270	BC1F7 PDW233*AT14135/BWL4444	0	20.7294	179.93	240.97	34.2708	107.37	26.7326	9.32	16.065	39.05	42.78	8.676
PN271	BC1F7 PDW233*AT14135/BWL3531	3	62.444	177.93	239.14	32.2839	108.32	28.6193	10.59	16.7482	41.29	41.69	7.176
PN273	BC1F7 PDW233*AT14135/BWL3531	0	73.6581	185.55	243.94	18.931	84.64	20.76	7.32	15.4441	31.88	41.51	7.396
PN277	BC1F7 PDW233*AT14135/BWL3531	1	73.6758	180.05	241.13	44.644	124.67	35.9888	11.22	18.7326	48.52	46.3	10.936
PN279	BC1F7 PDW233*AT14135/BWL3531	4	12.0021	160.43	225.94	33.9193	126.97	31.4802	11.52	19.2046	36.84	59.98	19.67
PN280	BC1F7 PDW233*AT14135/BWL3531	0	74.686	183.7	243.71	32.8557	100.47	22.075	10.72	20.3854	44.61	44.21	9.936
PN281	BC1F7 PDW233*AT14135/BWL4444	0	74.7176	188.55	245.84	38.6289	121.26	34.1884	8.32	15.4589	32.98	39.4	7.026
PN282	BC1F7 PDW233*AT14135/BWL3531	3	62.4797	175.05	237.94	35.5002	113.29	34.235	7.34	19.1825	42.77	43	8.396
PN283	BC1F7 PDW233*AT14135/BWL3531	3	62.5984	170.7	235.14	44.9272	121.46	43.5	10.68	20.4347	45.43	57.3	18.976
PN285	BC1F7 PDW233*AT14135/BWL3531	0	73.8218	180.9	241.94	41.0729	121.66	38.8132	9.26	16.96	38.16	44.22	8.796
PN286	BC1F7 PDW233*AT14135/BWL4444	0	75.8791	183.4	243.04	26.7087	110.57	25.2043	10.59	18.7699	39.8	43.47	8.586
PN289	BC1F7 PDW233*AT14135/BWL3531	3	32.1427	165.63	230.94	22.2548	105.33	22.1374	9.79	17.1795	31.69	54.44	17.316
PN290	BC1F7 PDW233*AT14135/BWL3531	3	12.2364	164.13	229.22	22.3315	104.24	25.3443	13.98	25.77	51.25	53.05	16.696
PN291	BC1F7 PDW233*AT14135/BWL3531	1	60.6038	179.93	240.99	39.5613	104.88	26.533	9.19	19.4221	43.1	45.49	9.716
PN292	BC1F7 PDW233*AT14135/BWL4444	3	62.9775	173.93	237.71	26.8524	112.44	26.6606	10.37	17.9787	42.16	47.6	12.286
PN294	BC1F7 PDW233*AT14135/BWL3531	0	74.9463	180.93	241.97	47.31	95.27	20.1031	7.49	17.1643	32.05	42.95	8.006
PN295	BC1F7 PDW233*AT14135/BWL4444	3	40.1793	168.63	234.13	47.5108	124.36	34.5751	12.16	22.0409	54.57	50.98	15.206
PN296	BC1F7 PDW233*AT14135/BWL4444	0	73.9709	180.11	241.14	40.2768	121.33	37.0394	8.42	16.6465	39.01	32.88	6.476
PN297	BC1F7 PDW233*AT14135/BWL3531	0	74.0974	185.55	243.97	43.1954	114.36	31.7198	9.06	15.6062	38.11	41.41	7.686
PN300	BC1F7 PDW233*AT14135/BWL3531	3	63.6199	174.7	237.92	24.2475	96.07	16.9298	12.22	20.8086	45.78	47.11	11.746
PN301	BC1F7 PDW233*AT14135/BWL4444	4	62.7733	175.97	238.07	33.137	118.07	34.7864	11.46	18.0403	40.97	48.36	12.796
PN302	BC1F7 PDW233*AT14135/BWL3531	3	40.5105	168.13	233.94	27.9282	110.37	26.6585	12.62	19.4646	46.1	49.65	14.146
PN303	BC1F7 PDW233*AT14135/BWL3531	3	74.1725	196.55	248.14	29.1729	112.36	29.7153	11.77	21.741	50.38	44.2	9.176
PN304	BC1F7 PDW233*AT14135/BWL3531	3	62.874	171.13	235.84	35.7336	95.46	21.7768	11.29	19.8114	41.76	45.49	10.106
PN305	BC1F7 PDW233*AT14135/BWL4444	0	76.3631	183.93	243.71	29.5853	123.36	35.4366	9.08	13.2187	29.15	42.28	7.616
PN306	BC1F7 PDW233*AT14135/BWL4444	3	31.2944	166.43	231.2	51.6	122.44	35.5341	10.91	21.8361	49.06	47.92	12.226
PN307	BC1F7 PDW233*AT14135/BWL3531	0	76.3975	181.2	242.14	39.905	114.44	33.2898	8.68	17.2602	37.01	40.08	6.706
PN309	BC1F7 PDW233*AT14135/BWL3531	3	47.0252	169.01	234.84	34.029	107.42	33.24	12.37	18.898	45.94	50.34	14.416
PN312	BC1F7 PDW233*AT14135/BWL3531	1	62.8901	178.63	239.94	20.0075	123.47	34.0329	9.61	18.8105	42.43	42.88	8.076
PN313	BC1F7 PDW233*AT14135/BWL3531	3	62.9193	172.55	236.92	39.7415	137.26	41.4805	10.99	20.5824	46.65	45.76	10.076
PN316	BC1F7 PDW233*AT14135/BWL3531	3	63.9833	176.05	238.13	39.5155	102.26	26.606	10.36	19.883	42.88	46.11	11.506
PN317	BC1F7 PDW233*AT14135/BWL4444	3	64.0294	174.7	237.92	37.908	111.06	20.8288	9.22	18.548	35.12	58.44	17.346
PN318	BC1F7 PDW233*AT14135/BWL3531	1	64.1132	179.49	240.14	41.6977	97.22	20.2046	10.49	16.5123	40.33	43.75	8.536
PN319	BC1F7 PDW233*AT14135/BWL3531	3	63.1261	170.11	235.07	40.7348	104.17	24.6033	10.32	19.8212	45.02	46.14	10.256
PN320	BC1F7 PDW233*AT14135/BWL3531	1	76.8319	181.4	242.14	46.342	97.27	20.5772	10.56	18.652	37.81	42.26	8.846
PN324	BC1F7 PDW233*AT14135/BWL4444	3	76.9998	180.01	241.04	45.8799	117.12	32.0113	10.78	19.0851	35.95	48.85	12.766
PN326	BC1F7 PDW233*AT14135/BWL3531	1	62.1591	179.23	239.99	32.224	107.46	28.468	10.22	16.9646	39.2	38.68	6.536
PN327	BC1F7 PDW233*AT14135/BWL4444	3	63.2678	171.93	235.99	28.1039	109.54	28.1867	10.76	20.4535	43.41	48.86	13.226
PN328	BC1F7 PDW233*AT14135/BWL3531	0	76.0144	191.47	247.14	32.9862	104.29	25.6743	9.17	14.0731	32.41	40.61	6.566
PN330	BC1F7 PDW233*AT14135/BWL4444	3	64.551	172.56	236.92	33.3632	112.73	31.9911	10.42	20.9777	45.31	50.99	15.546
PN331	BC1F7 PDW233*AT14135/BWL4444	3	31.8085	166.49	231.22	47.4714	130.46	39.1053	12.56	22.7388	47.6	52.77	16.106
PN333	BC1F7 PDW233*AT14135/BWL4444	3	77.8862	197.05	251.99	23.5761	97.12	23.2015	15.36	26.8521	54.3	59.26	19.786
PN334	BC1F7 PDW233*AT14135/BWL3531	3	63.5993	174.2	237.84	31.6871	106.26	35.06	9.82	17.2251	39.68	44.91	9.396
PN335	BC1F7 PDW233*AT14135/BWL4444	0	75.9404	181.05	242.04	34.5639	119.37	32.1793	9.86	15.3973	35.24	40.85	7.516
PN336	BC1F7 PDW233*AT14135/BWL3531	0	80.4839	183.01	243.04	34.2743	120.09	31.7844	10.16	16.7191	42.74	29.33	5.306
PN337	BC1F7 PDW233*AT14135/BWL4444	1	79.5982	180.7	241.94	36.7503	117.17	34.5542	10.98	18.6033	47.89	42.57	7.506
PN338	BC1F7 PDW233*AT14135/BWL4444	4	14.2903	163.05	227.2	23.1645	92.44	15.9067	14.59	23.0978	55.1	61.82	20.406
PN339	BC1F7 PDW233*AT14135/BWL3531	3	64.7256	177.23	238.94	26.8965	101.37	27.319	10.18	19.4204	41.18	44.86	10.626
PN340	BC1F7 PDW233*AT14135/BWL3531	0	78.8756	187.93	244.97	22.2498	106.19	20.1051	9.19	15.2201	33.29	34.98	6.176
PN341	BC1F7 PDW233*AT14135/BWL4444	0	80.7703	181.7	242.92	53.586	133.54	45.3676	11.66	20.4296	49.08	46.82	11.296
PN342	BC1F7 PDW233*AT14135/BWL4444	3	30.8426	166.61	232.92	28.0165	108.97	27.7311	7.29	12.1114	30.45	49.57	15.086
PN344	BC1F7 PDW233*AT14135/BWL3531	2	62.8071	178.11	239.71	33.4756	115.44	30.125	8.61	17.8561	44.32	40.08	6.666
PN345	BC1F7 PDW233*AT14135/BWL4444	4	15.0018	162.93	226.99	32.7432	110.67	30.4029	13.38	23.446	53.99	54.69	17.346
PN347	BC1F7 PDW233*AT14135/BWL4444	3	47.5169	169.06	234.92	37.526	115.53	35.08	11.16	19.6854	44.23	49.42	13.906
PN348	BC1F7 PDW233*AT14135/BWL3531	3	64.8669	174.73	237.92	17.8621	90.34	17.9355	9.19	17.4365	42.06	47.07	12.016
PN349	BC1F7 PDW233*AT14135/BWL4444	3	65.0859	175.61	237.99	31.648	111.13	30.5445	10.51	19.0912	42.34	48.06	12.956
PN350	BC1F7 PDW233*AT14135/BWL3531	2	64.1576	179.43	240.13	24.0141	98.56	23.4912	8.96	15.5338	37.1	40.08	7.436
PN352	BC1F7 PDW233*AT14135/BWL3531	3	64.2175	176.7	238.84	33.7348	115.26	31.1968	11.42	20.0089	51.62	43.34	8.876
PN354	BC1F7 PDW233*AT14135/BWL3531	4	63.3073	176.97	238.92	23.199	99.56	21.3243	10.68	18.3452	50.11	41.79	9.046
PN355	BC1F7 PDW233*AT14135/BWL4444	3	16.0773	163.06	227.94	22.532	113.36	16.4849	10.02	17.2853	36.27	51.18	14.626
PN356	BC1F7 PDW233*AT14135/BWL3531	3	65.4102	175.01	237.92	27.8143	102.46	27.7245	9.72	19.0602	40.77	43.12	8.786
PN357	BC1F7 PDW233*AT14135/BWL3531	3	65.4922	172.73	236.92	26.5741	107.46	25.7404	9.42	19.0665	45.37	45.41	10.236
PN360	BC1F7 PDW233*AT14135/BWL4444	3	47.013	167.43	233.07	40.4061	119.59	38.4985	11.19	20.0597	48.51	51.69	15.336
PN361	BC1F7 PDW233*AT14135/BWL4444	3	30.9602	164.55	229.92	40.6427	122.67	36.6373	12.48	23.7538	53.78	56.08	18.366
PN362	BC1F7 PDW233*AT14135/BWL3531	2	79.7959	180.43	241.22	38.63	111.67	27.2411	9.32	15.4477	36.58	33.36	6.086
PN363	BC1F7 PDW233*AT14135/BWL3531	1	80.1858	183.47	243.13	24.9263	102.52	25.303	8.61	16.2285	32.79	40.87	7.566
PN366	BC1F7 PDW233*AT14135/BWL3531	1	82.5155	182.93	242.99	35.1794	121.24	33.6806	9.29	18.055	37.9	41.19	7.316
PN370	BC1F7 PDW233*AT14135/BWL4444	4	14.5374	162.93	227.2	33.2335	106.27	25.5678	13.12	22.4504	58.02	55.57	17.316
PN372	BC1F7 PDW233*AT14135/BWL4444	3	81.5906	197.55	256.94	37.1909	111.37	28.5669	13.42	21.7352	53.71	52.88	15.966
PN373	BC1F7 PDW233*AT14135/BWL3531	1	81.6603	184.43	243.71	38.1461	97.58	20.4089	7.48	14.9928	33.79	40.64	7.226
PN374	BC1F7 PDW233*AT14135/BWL4444	3	63.6544	176.93	238.92	53.4796	102.78	29.4234	10.79	17.0782	41.27	43.86	8.536
PN375	BC1F7 PDW233*AT14135/BWL4444	3	65.6588	176.61	238.71	59.5093	108.58	28.6719	9.42	17.997	46.99	40.67	7.646
PN376	BC1F7 PDW233*AT14135/BWL4444	2	64.6938	179.05	239.97	46.893	112.14	30.2933	8.62	17.9291	39.57	42.51	8.076
PN377	BC1F7 PDW233*AT14135/BWL3531	3	31.9849	165.51	230.92	50.7447	109.77	35.07	11.91	19.8335	46.38	49.84	13.886
PN378	BC1F7 PDW233*AT14135/BWL4444	1	82.776	182.06	242.99	37.6009	139.26	45.3392	8.32	16.1064	35.94	45.43	10.036
PN381	BC1F7 PDW233*AT14135/BWL3531	1	82.835	179.97	241.04	38.4244	112.33	27.3922	10.22	17.9171	39.64	40.31	6.636
PN382	BC1F7 PDW233*AT14135/BWL3531	2	63.7263	178.93	239.94	39.5159	96.88	28.51	10.12	19.3404	44.03	43.4	9.216
PN383	BC1F7 PDW233*AT14135/BWL4444	3	64.737	175.49	237.94	43.3656	128.46	37.7087	9.59	18.2598	40.33	48.25	13.316
PN384	BC1F7 PDW233*AT14135/BWL3531	0	82.946	197.49	253.14	35.7205	110.63	28.9877	7.48	12.8186	29.42	35.03	6.086
PN386	BC1F7 PDW233*AT14135/BWL3531	4	63.939	171.93	236.04	43.009	101.14	28.27	11.57	20.2584	42.1	56.44	18.816
PN390	BC1F7 PDW233*AT14135/BWL4444	3	65.9787	176.4	238.22	36.4455	126.33	38.531	11.56	19.1642	44.95	46.36	11.646
PN391	BC1F7 PDW233*AT14135/BWL3531	3	32.0965	165.49	230.92	21.0143	105.57	25.616	11.89	20.7909	48.88	48.45	13.186
PN392	BC1F7 PDW233*AT14135/BWL3531	4	14.7467	163.56	228.84	35.6773	103.17	22.4767	11.22	19.5867	33.81	57.14	17.806
PN393	BC1F7 PDW233*AT14135/BWL4444	2	64.1451	177.9	239.13	32.388	111.46	26.9789	11.36	18.9874	39.84	47.99	12.586
PN395	BC1F7 PDW233*AT14135/BWL3531	0	81.6469	183.23	243.04	29.7693	90.76	18.0166	7.96	16.4987	34.97	41.69	7.536
PN396	BC1F7 PDW233*AT14135/BWL4444	2	64.2465	179.49	240.14	41.6365	105.86	25.7243	8.57	17.7074	35.95	46.69	11.886
PN397	BC1F7 PDW233*AT14135/BWL4444	2	66.4898	178.55	239.84	35.1649	114.97	32.2767	11.28	19.8107	50.71	43.54	9.016
PN398	BC1F7 PDW233*AT14135/BWL3531	2	82.1632	180.43	241.71	37.6886	98.88	22.5033	9.49	16.4863	37.52	43.61	8.426
PN400	BC1F7 PDW233*AT14135/BWL3531	1	84.3445	181.06	242.13	34.2407	107.24	24.3528	13.27	22.2557	52.27	52.32	15.926
PN401	BC1F7 PDW233*AT14135/BWL4444	4	84.5007	181.56	242.92	37.6929	116.97	33.8929	8.19	15.8037	35.93	47.18	10.686
PN403	BC1F7 PDW233*AT14135/BWL3531	1	65.5059	179.73	240.94	35.9131	97.12	22.5478	9.18	16.784	37.87	43.57	7.726
PN407	BC1F7 PDW233*AT14135/BWL3531	2	66.5912	179.9	240.97	38.5399	117.16	34.666	9.42	17.2867	37.04	45.84	10.376
PN408	BC1F7 PDW233*AT14135/BWL3531	1	83.7469	182.73	242.99	21.8527	92.57	25.57	8.42	16.2765	37.72	45.49	9.776
PN409	BC1F7 PDW233*AT14135/BWL3531	1	84.9093	183.23	243.04	21.0182	96.88	20.9695	9.92	17.301	43.94	44.06	8.736
PN410	BC1F7 PDW233*AT14135/BWL4444	1	83.8113	179.97	241.04	35.667	118.19	33.4627	10.22	17.8985	35.33	45.35	9.496
PN412	BC1F7 PDW233*AT14135/BWL4444	0	85.9586	188.93	245.92	46.835	115.12	30.4633	9.42	16.4969	35.36	38.92	6.546
PN413	BC1F7 PDW233*AT14135/BWL4444	3	65.7374	177.73	239.07	38.06	119.53	34.628	10.32	16.1323	37.25	44.68	9.406
PN416	BC1F7 PDW233*AT14135/BWL3531	3	34.0975	165.93	230.97	27.455	100.67	27.4889	12.88	22.823	51.2	51.73	15.556
PN417	BC1F7 PDW233*AT14135/BWL3531	4	32.1613	165.61	230.94	25.1305	100.17	25.4483	10.27	20.7201	42.44	55.44	17.096
PN418	BC1F7 PDW233*AT14135/BWL4444	3	66.8509	177.55	238.99	39.0821	115.17	35.91	9.22	19.5844	38.83	48.33	13.396
PN419	BC1F7 PDW233*AT14135/BWL4444	3	47.6729	167.7	233.22	37.8818	115.17	33.4898	11.32	18.8213	42.96	43.69	9.196
PN420	BC1F7 PDW233*AT14135/BWL4444	3	65.9486	173.55	237.07	27.3203	109.14	25.4041	6.58	12.2669	27.95	46.51	11.316
PN421	BC1F7 PDW233*AT14135/BWL4444	3	65.1356	170.9	235.2	38.6	109.56	29.7835	10.49	20.0277	44.6	49.62	13.796
PN422	BC1F7 PDW233*AT14135/BWL3531	4	47.922	168.7	234.22	21.9596	90.49	21.7103	11.18	20.981	46.03	51.25	14.726
PN423	BC1F7 PDW233*AT14135/BWL3531	3	33.3564	166.51	231.71	21.785	96.07	19.6441	10.82	19.7336	45.54	50.03	14.066
PN425	BC1F7 PDW233*AT14135/BWL3531	3	50.2197	169.61	234.99	31.8085	102.77	24.8065	12.47	19.0241	44.54	49.41	14.666
PN426	BC1F7 PDW233*AT14135/BWL3531	3	48.7816	168.51	233.97	19.0465	83.68	18.393	10.77	20.6419	46.52	48.74	12.966
PN427	BC1F7 PDW233*AT14135/BWL3531	0	86.1094	190.55	246.94	23.6011	102.17	23.3531	9.09	13.6733	27.95	43.4	8.246
PN429	BC1F7 PDW233*AT14135/BWL3531	3	65.1899	171.4	235.84	38.4121	116.97	33.8671	10.71	20.3866	45.55	46.22	10.976
PN431	BC1F7 PDW233*AT14135/BWL3531	2	86.3772	180.73	241.94	37.0955	107.26	28.6249	11.38	17.9986	45.5	44.49	9.986
PN432	BC1F7 PDW233*AT14135/BWL4444	3	65.1973	173.23	236.97	33.6676	105.12	24.3001	9.29	19.8076	37.34	49.84	14.596
PN433	BC1F7 PDW233*AT14135/BWL4444	3	16.5415	164.43	229.22	28.0856	111.12	26.1048	11.78	21.6994	47.69	53.58	17.306
PN434	BC1F7 PDW233*AT14135/BWL3531	2	66.258	179.23	240.07	22.2127	96.46	21.9057	8.62	16.9122	38.89	46.91	10.646
PN435	BC1F7 PDW233*AT14135/BWL3531	1	84.5737	180.55	241.92	28.0264	106.26	25.724	9.56	17.663	39.12	41.42	7.616
PN436	BC1F7 PDW233*AT14135/BWL4444	3	65.2706	175.05	237.94	35.242	121.56	36.7	8.62	17.2532	32.14	46.81	10.726
PN437	BC1F7 PDW233*AT14135/BWL4444	3	33.5218	166.55	232.13	31.1653	105.14	28.3488	11.12	17.3235	37.2	49.5	14.006
PN438	BC1F7 PDW233*AT14135/BWL3531	2	85.0347	180.43	241.84	26.6903	102.23	26.1683	9.32	17.0805	36.49	44.51	9.416
PN439	BC1F7 PDW233*AT14135/BWL4444	3	65.2998	177.61	239.07	51.5442	129.33	40.0757	10.28	19.7117	40.12	47.22	11.686
PN440	BC1F7 PDW233*AT14135/BWL3531	3	67.4028	178.06	239.71	35.4635	119.19	34.0318	8.42	18.2733	38.94	41.27	7.026
PN442	BC1F7 PDW233*AT14135/BWL4444	2	65.4574	177.99	239.2	46.7438	136.26	42.3198	10.29	18.0159	34.22	45.53	10.826
PN443	BC1F7 PDW233*AT14135/BWL4444	3	67.7547	170.63	235.14	48.0049	128.14	34.9241	11.62	18.2878	42.3	47.76	12.526
PN444	BC1F7 PDW233*AT14135/BWL3531	3	33.6931	164.9	230.04	31.8124	111.34	29.7511	12.59	21.3299	47.48	48.21	12.496
PN446	BC1F7 PDW233*AT14135/BWL4444	2	65.8004	177.99	239.22	25.6582	102.57	24.5407	17.62	28.9903	61.62	48.53	12.996
PN448	BC1F7 PDW233*AT14135/BWL3531	3	32.7523	164.56	229.97	25.9029	100.32	20.3042	14.16	22.9532	48.38	52.86	17.536
PN449	BC1F7 PDW233*AT14135/BWL4444	1	87.2131	182.9	242.99	33.9539	120.57	32.5213	9.42	18.4192	37.08	44.25	9.666
PN454	BC1F7 PDW233*AT14135/BWL4444	3	66.8036	176.23	238.2	48.0853	132.44	49.87	11.17	19.3739	44.03	44.31	9.706
PN456	BC1F7 PDW233*AT14135/BWL4444	4	66.9699	177.43	238.97	44.833	127.58	38.8359	8.29	18.0973	39.25	41.86	8.166
PN458	BC1F7 PDW233*AT14135/BWL3531	3	66.1095	175.51	237.99	19.5194	100.32	18.3916	11.46	18.0718	41.71	48.29	11.896
PN460	BC1F7 PDW233*AT14135/BWL4444	4	32.9473	165.56	230.92	36.1356	115.07	39.41	10.19	18.4803	39.85	50.14	14.106
PN461	BC1F7 PDW233*AT14135/BWL3531	3	67.1472	176.05	238.14	28.9626	99.36	25.6927	8.42	16.3559	40.17	43.06	8.356
PN464	BC1F7 PDW233*AT14135/BWL3531	3	66.2735	177.73	239.13	38.727	124.83	34.5758	9.02	19.3228	41.59	45.15	9.286
PN467	BC1F7 PDW233*AT14135/BWL4444	0	87.5066	186.05	243.99	39.0741	122.73	30.6103	8.08	15.6146	35.03	43.12	9.086
PN471	BC1F7 PDW233*AT14135/BWL3531	3	66.3639	172.63	236.92	30.6728	108.37	27.665	11.41	18.9702	44.65	48.33	13.716
PN472	BC1F7 PDW233*AT14135/BWL3531	4	67.4316	172.11	236.07	34.2653	114.27	28.7645	9.49	19.1222	42.29	46.43	11.646
PN473	BC1F7 PDW233*AT14135/BWL3531	3	34.9956	166.4	231.2	43.6231	132.34	38.5422	12.29	22.3895	45.69	53.74	16.316
PN474	BC1F7 PDW233*AT14135/BWL3531	0	87.8622	196.93	251.04	24.398	102.53	22.6194	6.18	9.1564	28.24	39.01	6.156
PN475	BC1F7 PDW233*AT14135/BWL3531	3	34.0092	166.51	231.92	32.046	111.39	31.0369	9.91	19.5156	41.38	48.6	13.716
PN476	BC1F7 PDW233*AT14135/BWL3531	3	66.553	176.05	238.14	26.5797	90.36	18.6277	10.39	20.0319	43.77	47.92	11.806
PN478	BC1F7 PDW233*AT14135/BWL3531	0	86.9285	189.05	245.99	24.6594	94.14	22.6684	8.26	15.2537	32.23	39.1	6.436
PN479	BC1F7 PDW233*AT14135/BWL4444	3	15.5626	162.43	226.71	33.4726	110.57	31.0667	15.07	24.2858	58.52	52.95	16.796
PN481	BC1F7 PDW233*AT14135/BWL4444	3	67.6606	175.51	237.99	33.0751	117.74	31.7523	12.89	20.7409	46.16	51.66	15.916
PN483	BC1F7 PDW233*AT14135/BWL4444	2	66.707	178.73	239.94	40.3997	127.33	38.447	9.62	19.0237	35.99	47.88	12.076
PN485	BC1F7 PDW233*AT14135/BWL3531	3	67.7955	176.23	238.22	23.2086	101.54	21.3614	10.26	18.568	46.1	42.03	8.606
PN486	BC1F7 PDW233*AT14135/BWL3531	3	34.0685	166.4	231.2	33.402	103.54	26.7529	13.39	21.5806	52.64	48.17	13.226
PN487	BC1F7 PDW233*AT14135/BWL4444	3	66.8384	176.73	238.92	33.581	115.17	30.1107	11.22	18.4848	41.1	45.94	11.076
PN488	BC1F7 PDW233*AT14135/BWL3531	2	88.9461	181.55	242.92	26.1911	107.57	25.6184	9.06	17.6661	36.64	41.77	8.206
PN489	BC1F7 PDW233*AT14135/BWL4444	1	88.0788	181.93	242.94	30.387	110.37	27.3998	8.22	15.8761	37.27	45.25	9.386
PN490	BC1F7 PDW233*AT14135/BWL3531	3	68.9988	178.4	239.84	47.9322	118.46	32.2795	11.06	18.3166	41.19	46.08	10.776
PN491	BC1F7 PDW233*AT14135/BWL3531	2	67.1035	177.05	238.92	27.2477	106.57	25.4178	9.19	16.7833	38.48	41.18	8.076
PN492	BC1F7 PDW233*AT14135/BWL3531	1	87.1055	182.05	242.97	24.5361	103.56	24.9505	8.48	18.3807	37.92	43.2	8.936
PN493	BC1F7 PDW233*AT14135/BWL4444	3	67.1159	175.99	238.07	33.2102	104.13	29.0496	8.49	18.4584	40.75	42.5	7.196
PN494	BC1F7 PDW233*AT14135/BWL4444	0	88.398	191.43	247.07	41.9878	121.74	44.04	6.88	14.698	27.69	42.15	7.046
PN495	BC1F7 PDW233*AT14135/BWL3531	4	67.4976	172.49	236.84	38.3394	114.44	32.6724	12.21	19.7336	45.8	48.92	13.606
PN496	BC1F7 PDW233*AT14135/BWL3531	3	69.5039	170.11	235.07	30.8494	110.43	28.7789	15.38	25.0566	62.7	45.2	9.786
PN497	BC1F7 PDW233*AT14135/BWL4444	3	34.1263	165.93	230.97	34.6889	119.17	31.1557	11.22	22.1295	45.26	53.17	15.806
PN498	BC1F7 PDW233*AT14135/BWL3531	3	68.5444	174.99	237.92	32.7171	106.63	26.643	8.66	17.0574	38.32	45.6	9.836
PN504	BC1F8 PBW114*AT14170/BWL4444	3	35.5834	165.01	230.07	23.5409	99.67	22.0957	14.61	24.2294	56.9	52.61	17.386
PN505	BC1F8 PBW114*AT14170/BWL3531	1	89.6646	181.49	242.71	29.2224	105.17	27.5827	9.78	19.4176	47.03	44.9	9.666
PN506	BC1F8 PBW114*AT14170/BWL4444	3	34.227	164.97	230.07	44.6625	116.56	30.707	13.38	20.4299	48.9	50.84	15.466
PN507	BC1F8 PBW114*AT14170/BWL3531	4	16.916	158.47	219.13	35.1648	112.66	32.6433	14.79	25.5057	58.35	56.2	17.796
PN509	BC1F8 PBW114*AT14170/BWL3531	4	48.8068	166.93	232.97	26.4697	102.73	24.7229	12.17	21.9662	48.88	49.38	14.846
PN510	BC1F8 PBW114*AT14170/BWL4444	3	67.5685	178.55	239.92	48.3543	123.78	32.4741	9.92	19.2535	38.76	47.04	11.626
PN511	BC1F8 PBW114*AT14170/BWL4444	2	68.7675	178.99	239.94	32.5712	114.58	31.3197	10.62	17.8952	38.97	45.89	10.756
PN514	BC1F8 PBW114*AT14170/BWL4444	4	67.8578	170.06	235.04	35.8499	114.76	30.3539	11.68	21.4424	45.66	51.71	15.746
PN515	BC1F8 PBW114*AT14170/BWL3531	4	49.0068	167.11	233.07	45.6798	136.16	42.3475	11.79	20.7148	46.64	48.92	13.936
PN516	BC1F8 PBW114*AT14170/BWL3531	4	69.9603	174.47	237.84	34.6369	113.06	33.1785	11.36	19.9141	39.29	49.86	14.056
PN518	BC1F8 PBW114*AT14170/BWL4444	4	69.966	176.99	238.92	37.5942	119.26	35.0058	8.57	16.6763	36.96	46.06	10.846
PN523	BC1F8 PBW114*AT14170/BWL3531	3	68.0042	171.56	235.94	33.11	109.46	27.8223	12.42	18.9705	43.72	50.82	15.126
PN524	BC1F8 PBW114*AT14170/BWL4444	3	50.397	169.55	234.97	31.2064	110.74	32.75	9.22	17.6259	35.76	51.52	15.886
PN527	BC1F8 PBW114*AT14170/BWL4444	3	49.4605	169.06	234.92	37.5948	110.76	30.8949	11.59	19.3348	48.22	47.71	12.806
PN528	BC1F8 PBW114*AT14170/BWL4444	4	16.0189	163.55	228.84	25.9491	102.39	25.459	14.59	23.9966	58.47	53.14	17.436
PN530	BC1F8 PBW114*AT14170/BWL3531	4	17.219	163.51	228.22	33.4684	118.73	31.9721	15.66	24.1879	57.3	57.24	17.836
PN533	BC1F8 PBW114*AT14170/BWL4444	3	49.657	168.61	234.07	40.2504	118.07	38.3209	12.42	22.5527	48.2	54.29	17.256
PN537	BC1F8 PBW114*AT14170/BWL3531	1	89.8459	181.05	242.07	37.052	118.73	32.463	10.59	18.7863	36.11	46.72	11.056
PN538	BC1F8 PBW114*AT14170/BWL3531	3	17.3122	164.11	229.22	31.9459	110.47	28.9879	11.39	21.5062	47.08	51.71	16.546
PN541	BC1F8 PBW114*AT14170/BWL3531	3	49.734	167.9	233.71	43.0634	121.53	32.2084	9.91	18.5757	42.97	47.59	12.056
PN542	BC1F8 PBW114*AT14170/BWL3531	4	17.3864	163.93	229.2	22.6233	102.56	21.5878	8.39	17.1882	31.31	50.88	15.826
PN543	BC1F8 PBW114*AT14170/BWL4444	3	50.8051	168.13	233.94	36.5905	112.88	30.9482	10.52	18.1783	37.28	55.26	17.186
PN544	BC1F8 PBW114*AT14170/BWL3531	4	16.5203	161.63	226.13	44.86	127.64	39.4226	13.39	23.6846	55.15	57.83	17.656
PN545	BC1F8 PBW114*AT14170/BWL3531	3	68.3589	176.63	238.71	39.4213	126.29	35.5817	8.72	19.04	42.39	43.23	9.206
PN546	BC1F8 PBW114*AT14170/BWL4444	3	70.4507	172.51	236.92	39.4901	123.27	39.87	10.59	20.2623	45.1	45.13	10.526
PN547	BC1F8 PBW114*AT14170/BWL4444	3	17.5798	162.9	226.99	22.2572	97.27	22.2472	14.59	22.9598	56.91	51.14	15.576
PN548	BC1F8 PBW114*AT14170/BWL3531	3	69.4697	177.13	238.94	46.17	128.24	38.9093	10.96	17.2824	44.06	42.92	8.716
PN550	BC1F8 PBW114*AT14170/BWL4444	2	69.54	179.13	239.97	41.7987	122.32	37.3094	10.22	18.6793	48.52	46.25	10.916
PN551	BC1F8 PBW114*AT14170/BWL4444	4	19.0404	157.43	216.97	43.1238	126.27	43.01	15.19	26.6893	52.62	59.13	18.076
PN552	BC1F8 PBW114*AT14170/BWL4444	3	18.1154	163.01	227.2	29.806	111.34	26.7813	12.59	24.1267	53.34	54.06	17.326
PN553	BC1F8 PBW114*AT14170/BWL4444	4	52.8798	167.4	233.07	36.9815	123.37	33.666	7.08	8.74426	28.39	49.46	14.366
PN554	BC1F8 PBW114*AT14170/BWL3531	3	69.6088	173.7	237.2	37.6278	121.59	34.2928	11.08	18.339	39.47	46.14	11.506
PN555	BC1F8 PBW114*AT14170/BWL3531	3	68.748	169.93	235.04	39.3368	121.67	36.5238	13.79	22.703	51.33	50.33	15.006
PN556	BC1F8 PBW114*AT14170/BWL3531	1	89.8847	181.55	242.92	53.2537	125.07	39.1724	9.39	16.1451	36.92	44.12	9.096
PN558	BC1F8 PBW114*AT14170/BWL4444	3	35.2973	165.56	230.94	35.6199	109.37	29.9879	12.38	22.307	51.46	53.58	16.866
PN559	BC1F8 PBW114*AT14170/BWL4444	0	90.0618	188.43	244.99	39.475	124.44	36.5832	9.06	17.6293	34.83	45.97	10.156
PN564	BC1F8 PBW114*AT14170/BWL3531	4	68.9363	177.9	239.14	33.2332	109.37	32.0029	13.39	20.536	51.65	45.8	10.826
PN565	BC1F8 PBW114*AT14170/BWL3531	3	68.9989	174.63	237.84	54.313	136.37	52.18	9.79	17.13	41.78	44.14	9.126
PN568	BC1F8 PBW114*AT14170/BWL3531	3	17.404	162.4	226.22	34.1795	111.96	27.6128	15.16	23.5301	56.31	56.21	17.466
PN570	BC1F8 PBW114*AT14170/BWL4444	3	51.2168	166.9	232.94	36.2061	121.42	34.4332	9.72	18.3746	38.44	51.35	16.146
PN571	BC1F8 PBW114*AT14170/BWL4444	3	52.8951	168.56	233.97	34.8111	116.39	32.3692	12.36	21.4355	47.15	55.05	17.126
PN573	BC1F8 PBW114*AT14170/BWL3531	3	52.1129	167.73	233.22	24.3312	104.96	23.5372	11.59	20.3495	43.02	52.65	16.026
PN575	BC1F8 PBW114*AT14170/BWL4444	4	71.0523	173.51	237.07	40.57	126.46	41.07	6.96	10.4097	29.12	52.33	15.266
PN576	BC1F8 PBW114*AT14170/BWL4444	3	36.3734	166.56	232.84	31.1418	105.43	30.1579	12.29	20.317	48.1	55.09	16.746
PN579	BC1F8 PBW114*AT14170/BWL4444	3	71.1081	174.06	237.71	31.7332	114.48	28.6813	9.26	19.5913	43.57	47.09	11.076
PN580	BC1F8 PBW114*AT14170/BWL3531	3	69.3744	178.49	239.84	45.3015	132.37	41.8675	8.89	17.2523	41.95	45.31	10.226
PN581	BC1F8 PBW114*AT14170/BWL3531	3	69.5456	171.63	235.97	44.0277	125.52	32.8679	11.69	20.3679	43.57	48.44	13.816
PN583	BC1F8 PBW114*AT14170/BWL4444	3	53.5256	169.56	234.99	39.18	113.78	30.1062	12.49	21.5656	52.03	50.97	14.526
PN584	BC1F8 PBW114*AT14170/BWL4444	4	71.7249	171.55	235.92	35.6909	114.97	34.4703	11.52	21.0602	45.65	50.18	14.826
PN586	BC1F8 PBW114*AT14170/BWL3531	3	54.2544	167.01	233.07	37.7276	117.26	34.4043	12.71	20.5613	44.42	52.6	17.016
PN588	BC1F8 PBW114*AT14170/BWL3531	3	69.7257	172.2	236.2	26.2352	100.78	26.6073	11.19	20.6494	46.1	48.48	12.276
PN589	BC1F8 PBW114*AT14170/BWL3531	3	35.3845	166.7	232.92	36.9586	115.27	32.5232	12.19	20.6518	47.01	47.03	11.326
PN591	BC1F8 PBW114*AT14170/BWL4444	0	89.3967	186.43	244.84	36.9987	121.43	33.749	7.41	15.5186	31.79	43.18	8.826
PN592	BC1F8 PBW114*AT14170/BWL3531	3	71.7624	175.43	237.94	36.9678	118.29	30.2772	11.17	18.4236	39.29	48.36	12.366
PN594	BC1F8 PBW114*AT14170/BWL3531	3	70.8228	173.55	237.13	29.389	108.47	28.7904	9.38	18.1221	34.28	49.52	13.706
PN595	BC1F8 PBW114*AT14170/BWL4444	3	34.6475	165.06	230.13	21.1974	94.57	20.1718	13.22	22.0453	49.57	49.03	13.336
PN596	BC1F8 PBW114*AT14170/BWL4444	1	90.5162	181.99	242.94	34.1702	117.29	30.6435	10.59	17.8017	37.85	45.58	10.456
PN597	BC1F8 PBW114*AT14170/BWL3531	1	69.9597	179.23	240.07	51.417	128.63	41.4392	8.52	16.6209	39.82	45.21	9.796
PN600	BC1F8 PBW114*AT14170/BWL3531	3	17.6893	163.4	228.22	41.8328	128.97	38.3686	13.59	22.1871	56.47	55.07	17.506
PN601	BC1F8 PBW114*AT14170/BWL4444	3	54.4182	169.63	235.04	22.9613	99.36	22.6415	9.69	19.3334	44.74	47.84	12.656
PN603	BC1F8 PBW114*AT14170/BWL3531	1	89.551	181.43	242.71	24.774	100.22	23.1065	9.16	15.7514	34.84	44.74	9.556
PN604	BC1F8 PBW114*AT14170/BWL3531	4	71.0216	176.23	238.22	40.2566	120.29	33.3949	13.39	22.5373	48.69	51.14	14.966
PN607	BC1F8 PBW114*AT14170/BWL4444	3	55.6078	167.93	233.71	39.9285	126.56	38.0398	9.18	14.1478	35.98	52.17	16.276
PN609	BC1F8 PBW114*AT14170/BWL4444	3	70.0901	172.11	236.07	38.651	123.57	35.5418	10.68	18.2665	41.67	48.55	12.616
PN610	BC1F8 PBW114*AT14170/BWL4444	3	18.7991	164.11	229.22	42.231	119.33	38.1	12.47	22.7135	55.25	53.41	17.426
PN612	BC1F8 PBW114*AT14170/BWL3531	2	71.2719	178.93	239.94	29.4874	109.53	27.7172	10.58	18.7176	37.48	46.15	10.546
PN613	BC1F8 PBW114*AT14170/BWL4444	3	34.796	165.7	230.97	36.2693	115.07	34.5166	11.82	20.7851	48.25	55.02	16.406
PN614	BC1F8 PBW114*AT14170/BWL4444	4	72.3568	171.13	235.84	41.4892	119.83	39.77	11.32	20.8805	44.29	51.25	15.776
PN617	BC1F8 PBW114*AT14170/BWL3531	3	72.4642	176.97	238.92	34.548	109.54	26.7288	9.49	16.4695	38.76	44.7	9.156
PN618	BC1F8 PBW114*AT14170/BWL3531	3	18.9056	162.9	226.99	29.1897	104.26	27.71	14.42	22.6983	57.56	56.6	17.736
PN619	BC1F8 PBW114*AT14170/BWL3531	3	35.9268	165.2	230.22	23.7005	100.22	23.4504	12.91	20.9108	48.93	54.31	17.256
PN620	BC1F8 PBW114*AT14170/BWL3531	3	70.5027	175.73	238.04	31.9208	107.64	30.99	11.29	20.8165	44.44	51.54	15.546
PN622	BC1F8 PBW114*AT14170/BWL3531	3	71.6083	177.93	239.14	33.5369	115.53	30.1692	11.32	17.7777	40.01	47.55	11.936
PN624	BC1F8 PBW114*AT14170/BWL3531	2	89.1674	180.99	242.04	28.2874	107.37	26.3013	10.26	19.7107	47.4	39.8	6.916
PN627	BC1F8 PBW114*AT14170/BWL3531	4	72.7282	171.49	235.92	35.7183	113.54	31.1968	12.72	21.5617	44.09	52.7	16.396
PN630	BC1F8 PBW114*AT14170/BWL4444	3	35.505	166.55	232.2	40.4321	121.19	38.4431	11.27	21.1772	44.69	52.5	16.986
PN633	BC1F8 PBW114*AT14170/BWL4444	1	72.7432	179.73	240.94	42.9558	131.63	39.1384	10.32	16.0975	36.75	45.59	10.226
PN634	BC1F8 PBW114*AT14170/BWL3531	4	19.5739	163.43	228.22	20.8204	95.34	19.7735	9.51	18.1453	35.65	56.46	17.586
PN635	BC1F8 PBW114*AT14170/BWL3531	0	91.0171	183.55	243.14	27.4059	104.42	31.89	7.49	17.0357	33.47	41.59	6.976
PN636	BC1F8 PBW114*AT14170/BWL4444	4	91.1037	180.06	241.14	32.547	103.33	26.2799	10.29	17.7591	39.7	47.9	12.156
PN637	BC1F8 PBW114*AT14170/BWL4444	3	35.6683	166.06	231.2	34.1796	112.29	32.6959	13.12	21.9201	47.23	48.49	14.186
PN638	BC1F8 PBW114*AT14170/BWL4444	4	70.8032	171.01	235.22	27.6562	100.46	26.6216	11.61	20.439	46.62	49.72	15.536
PN639	BC1F8 PBW114*AT14170/BWL3531	1	70.9821	179.55	240.71	30.5003	109.68	27.4408	10.29	16.1261	35.18	45.15	9.286
PN641	BC1F8 PBW114*AT14170/BWL4444	3	36.7575	164.73	229.99	38.0101	120.22	33.515	11.22	20.1812	48.67	50.08	14.996
PN642	BC1F8 PBW114*AT14170/BWL3531	3	70.9997	172.93	236.94	26.7555	100.32	27.2126	12.32	18.9445	46.33	49.17	13.756
PN643	BC1F8 PBW114*AT14170/BWL4444	0	90.179	188.43	245.84	42.4818	122.24	39.74	7.42	14.5921	34.29	40.98	7.376
PN644	BC1F8 PBW114*AT14170/BWL4444	3	20.6174	164.51	229.92	41.0335	125.34	38.6565	12.96	21.9894	50.8	51.24	15.716
PN645	BC1F8 PBW114*AT14170/BWL4444	3	72.0649	172.93	236.94	33.8698	114.18	31.3289	10.38	20.0285	42	47.97	11.526
PN647	BC1F8 PBW114*AT14170/BWL3531	3	73.1226	178.63	239.94	25.5481	100.56	23.4951	10.92	19.2907	38.35	46.87	11.116
PN648	BC1F8 PBW114*AT14170/BWL4444	0	90.6779	185.05	243.92	22.9418	93.63	21.6821	8.62	17.2524	32.82	42.28	8.636
PN650	BC1F8 PBW114*AT14170/BWL3531	3	71.2021	170.93	235.2	32.8501	109.76	35	10.22	20.6703	42.84	50.41	14.566
PN651	BC1F8 PBW114*AT14170/BWL3531	0	92.9406	182.55	242.99	30.4389	107.48	28.3376	8.78	17.3922	35.41	45.04	9.066
PN654	BC1F8 PBW114*AT14170/BWL4444	3	71.2059	171.61	235.94	33.1935	120.27	31.8318	10.49	19.1133	46.23	51.63	15.226
PN658	BC1F8 PBW114*AT14170/BWL4444	4	20.7168	161.93	226.14	46.3636	122.57	38.9275	9.28	18.7092	35.94	57	17.856
PN659	BC1F8 PBW114*AT14170/BWL3531	1	91.9684	182.47	242.99	25.9523	103.47	25.5741	9.46	16.82	37.58	39.63	6.306
PN660	BC1F8 PBW114*AT14170/BWL3531	4	18.9913	161.93	226.2	28.9381	108.44	26.6647	13.82	23.2983	57.32	55.62	17.756
PN664	BC1F8 PBW114*AT14170/BWL3531	3	36.8627	165.06	230.13	22.6351	100.57	21.6192	10.99	19.8911	48.02	49.08	13.386
PN665	BC1F8 PBW114*AT14170/BWL4444	4	73.2185	178.61	239.92	40.2316	119.29	32.3374	10.89	17.2221	37.35	48.28	13.016
PN666	BC1F8 PBW114*AT14170/BWL3531	0	92.2433	186.49	244.94	25.5449	106.47	23.4526	8.46	14.793	32.61	44	8.746
PN667	BC1F8 PBW114*AT14170/BWL3531	1	94.6015	183.47	243.13	44.8073	120.43	33.3196	10.79	18.2055	42.76	40.78	7.296
PN668	BC1F8 PBW114*AT14170/BWL3531	2	93.713	180.43	241.92	38.0296	126.63	33.5603	9.32	18.8241	45.38	44.84	9.616
PN670	BC1F8 PBW114*AT14170/BWL4444	4	71.2621	172.11	236.14	33.0087	107.24	30.6826	12.32	18.868	43.23	51.19	15.036
PN671	BC1F8 PBW114*AT14170/BWL4444	2	71.3304	178.11	239.71	35.68	115.23	34.4256	10.59	18.6908	38.32	47.71	11.756
PN672	BC1F8 PBW114*AT14170/BWL3531	1	92.8019	180.43	241.92	39.1676	118.46	37.96	10.21	15.8895	37.19	44.18	8.436
PN675	BC1F8 PBW114*AT14170/BWL3531	2	73.3686	179.55	240.92	22.3047	98.36	22.5458	8.39	18.2623	39.06	43.98	9.256
PN676	BC1F8 PBW114*AT14170/BWL3531	2	72.4364	177.11	238.94	34.7817	114.2	33.313	13.41	22.4218	48.97	46.28	10.586
PN677	BC1F8 PBW114*AT14170/BWL4444	4	71.5252	169.93	235.04	35.6074	121.96	34.322	10.32	20.8384	45.43	48.57	12.646
PN680	BC1F8 PBW114*AT14170/BWL4444	3	54.2732	169.43	234.94	41.2265	111.47	27.68	12.89	20.7713	44.39	52.16	15.576
PN682	BC1F8 PBW114*AT14170/BWL4444	4	71.5319	177.99	239.71	24.905	105.39	24.3257	9.21	18.5023	41.73	44.31	10.386
PN683	BC1F8 PBW114*AT14170/BWL3531	4	72.6119	173.47	236.97	36.556	119.47	34.4596	9.67	20.2757	42.52	49.26	13.516
PN684	BC1F8 PBW114*AT14170/BWL3531	4	71.7001	172.11	236.2	40.1593	119.56	37.2428	11.69	18.3116	43.17	48.43	13.146
PN685	BC1F8 PBW114*AT14170/BWL3531	4	71.7283	178.93	239.94	31.1203	111.54	30.1417	8.62	16.9251	37.69	45.88	11.176
PN686	BC1F8 PBW114*AT14170/BWL3531	4	71.7721	170.43	235.13	47.5584	132.67	43.4752	9.52	19.177	44.44	47.42	10.886
PN687	BC1F8 PBW114*AT14170/BWL4444	4	19.1637	158.63	221.13	53.435	140.43	48.6786	14.92	25.5808	49.43	57.96	18.036
PN688	BC1F8 PBW114*AT14170/BWL3531	3	74.1622	175.43	237.94	25.3023	102.57	25.4304	9.49	18.0934	41.27	48.34	12.746
PN689	BC1F8 PBW114*AT14170/BWL3531	4	74.2118	174.61	237.84	35.6399	121.44	32.4013	10.29	19.7865	40.06	48.84	12.746
PN690	BC1F8 PBW114*AT14170/BWL3531	4	21.1941	159.49	224.2	35.109	119.56	32.6546	13.29	22.7047	56.9	59.44	17.876
PN691	BC1F8 PBW114*AT14170/BWL4444	3	74.3202	172.2	236.22	30.2388	113.64	28.8572	10.62	19.4393	46.82	49.87	14.396
PN694	BC1F8 PBW114*AT14170/BWL4444	4	57.082	168.63	234.14	33.9175	116.24	32.3408	10.57	21.1323	41.91	56.47	17.786
PN699	BC1F8 PBW114*AT14170/BWL3531	4	92.8911	180.97	241.97	37.0078	120.56	33.7286	9.69	19.348	38.84	51.97	16.626
PN701	BC1F8 PBW114*AT14170/BWL4444	4	74.5013	170.99	235.2	53.366	131.47	41.608	14.06	25.3304	58.68	60.81	17.996
PN702	BC1F8 PBW114*AT14170/BWL3531	2	93.9937	180.23	241.14	33.0312	112.56	29.7023	9.49	17.5353	37.3	46.6	10.796
PN703	BC1F8 PBW114*AT14170/BWL3531	4	73.6182	179.01	239.97	29.0144	103.68	23.8031	8.89	19.22	38.29	47.03	10.936
PN704	BC1F8 PBW114*AT14170/BWL4444	4	72.6439	176.4	238.22	31.8749	112.32	30.9142	16.22	25.7781	55.86	49.59	13.426
PN705	BC1F8 PBW114*AT14170/BWL4444	2	95.7139	185.49	243.94	38.0682	122.59	35.6668	11.09	19.318	41.32	46.08	10.846
PN706	BC1F8 PBW114*AT14170/BWL4444	4	56.7566	169.4	234.94	33.0681	112.77	31.7568	14.99	23.9826	51.45	57.12	17.966
PN707	BC1F8 PBW114*AT14170/BWL4444	4	73.7781	179.55	240.92	36.0794	115.56	33.4183	8.47	16.8781	27.45	58.38	18.056
PN709	BC1F8 PBW114*AT14170/BWL3531	4	74.847	171.43	235.84	19.0296	92.62	18.6774	9.67	18.2386	41.84	48.66	14.086
PN710	BC1F8 PBW114*AT14170/BWL3531	4	19.7294	163.93	229.2	27.1582	99.37	25.3462	12.56	20.1309	43.68	51.45	14.856
PN711	BC1F8 PBW114*AT14170/BWL4444	4	73.8551	179.93	241.04	28.3499	106.88	28.4687	13.17	21.8795	44.43	56.83	17.146
PN712	BC1F8 PBW114*AT14170/BWL4444	4	94.7176	184.51	243.84	35.0266	117.57	38	9.16	17.3584	41.23	46.23	10.016
PN713	BC1F8 PBW114*AT14170/BWL3531	1	55.891	169.43	234.94	33.8478	117.26	31.2323	7.96	16.4808	35.32	43.17	8.866
PN715	BC1F8 PBW114*AT14170/BWL4444	4	58.2241	169.01	234.92	27.5968	107.14	25.4941	12.42	18.9716	43.79	51.97	16.286
PN716	BC1F8 PBW114*AT14170/BWL4444	4	20.8208	163.06	228.13	39.0755	126.02	37.4447	13.26	21.1899	53.1	52.48	16.836
PN718	BC1F8 PBW114*AT14170/BWL3531	4	38.5322	166.05	231.13	30.6855	106.98	29.6824	12.17	20.8705	45.13	51.29	15.426
PN721	BC1F8 PBW114*AT14170/BWL4444	4	22.3843	161.2	226.07	43.9281	127.57	39.7213	14.46	23.7171	57.41	56.03	17.926
PN723	BC1F8 PBW114*AT14170/BWL3531	4	73.9856	171.56	235.94	24.8156	104.57	25.1871	8.89	17.4836	36.18	42.59	8.846
PN725	BC1F8 PBW114*AT14170/BWL3531	1	94.235	180.47	241.92	31.6331	109.66	28.4967	10.52	18.6214	38.51	45.89	9.896
PN726	BC1F8 PBW114*AT14170/BWL4444	0	96.7415	187.93	244.99	50.4964	136.13	48.91	8.71	17.3716	32.11	45.7	10.286
PN727	BC1F8 PBW114*AT14170/BWL4444	4	73.9985	178.93	239.94	50.102	133.73	46.2355	10.68	16.9929	38.61	47.56	11.606
PN728	BC1F8 PBW114*AT14170/BWL4444	4	75.1187	172.47	236.22	31.3334	113.36	29.5482	12.29	18.825	44.97	48.63	11.986
PN729	BC1F8 PBW114*AT14170/BWL3531	3	75.1391	176.99	238.92	25.8575	100.37	24.1663	11.49	19.0786	39.17	49	13.606
PN733	BC1F8 PBW114*AT14170/BWL3531	4	36.6654	166.51	231.94	23.8414	101.73	23.5939	11.49	20.0643	43.47	50.86	14.856
PN734	BC1F8 PBW114*AT14170/BWL3531	3	21.4075	161.63	226.13	31.0512	111.13	29.0303	15.48	22.9918	58.77	60.66	17.736
PN736	BC1F8 PBW114*AT14170/BWL3531	1	95.6724	183.47	243.14	28.7858	109.57	26.5246	9.59	17.2686	31.47	43.17	8.796
PN738	BC1F8 PBW114*AT14170/BWL4444	4	37.6734	166.55	232.71	30.3701	113.63	27.2784	12.42	22.5992	48.25	53.17	17.136
PN739	BC1F8 PBW114*AT14170/BWL3531	4	75.1465	173.9	237.2	33.9603	115.86	32.6117	11.16	18.388	40.13	48.2	12.356
PN741	BC1F8 PBW114*AT14170/BWL4444	3	39.1824	166.51	232.04	34.8128	116.57	32.4235	11.79	18.4345	41.05	49.99	13.726
PN742	BC1F8 PBW114*AT14170/BWL4444	4	20.4452	161.93	226.22	51.0543	137.13	45.9792	11.58	20.2467	45.05	53.63	16.876
PN743	BC1F8 PBW114*AT14170/BWL4444	2	37.5935	166.2	231.2	57.4331	138.23	45.7459	9.62	17.9255	38.35	45.18	9.646
PN746	BC1F8 PBW114*AT14170/BWL3531	4	22.7285	158.63	221.2	43.8291	122.83	38.7366	11.99	18.6295	42.61	49.47	14.716
PN747	BC1F8 PBW114*AT14170/BWL4444	2	95.9825	180.97	242.04	47.6473	132.37	43.4285	10.48	16.4139	34.77	47.86	10.986
PN749	BC1F8 PBW114*AT14170/BWL3531	3	75.1853	178.55	239.92	34.3628	119.07	31.0369	9.09	17.3698	35.44	50.52	14.646
PN750	BC1F8 PBW114*AT14170/BWL4444	4	73.2169	175.93	238.04	35.3008	117.26	34.0496	11.32	18.8528	42.89	47.64	11.096
PN753	BC1F8 PBW114*AT14170/BWL3531	1	75.2195	177.05	238.94	36.6897	114.26	33.5273	9.48	14.9992	32.37	42.34	7.486
PN755	BC1F8 PBW114*AT14170/BWL4444	4	21.9079	159.63	225.22	40.3181	122.47	42.79	11.92	20.5569	46.86	45.65	11.256
PN756	BC1F8 PBW114*AT14170/BWL3531	2	21.9837	158.47	219.71	32.3878	114.27	30.2018	10.51	16.4789	35.11	45.24	11.006
PN758	BC1F8 PBW114*AT14170/BWL4444	4	74.2531	176.7	238.92	39.5982	121.36	35.9959	10.79	19.5164	42.91	50.09	14.086
PN760	BC1F8 PBW114*AT14170/BWL4444	4	38.8241	166.05	231.13	33.0339	111.43	29.7399	13.29	21.2849	53.72	54.25	17.556
PN761	BC1F8 PBW114*AT14170/BWL3531	1	57.4051	168.56	233.99	21.7109	95.56	21.1627	10.58	16.7373	38.1	47.33	10.776
PN763	BC1F8 PBW114*AT14170/BWL4444	0	75.2682	175.49	237.97	32.1179	111.78	31.0874	10.16	16.7364	36.18	46.24	10.026
PN764	BC1F8 PBW114*AT14170/BWL3531	4	97.4153	183.4	243.07	29.1908	107.23	28.5918	12.48	18.9797	46.29	49.39	14.976
PN765	BC1F8 PBW114*AT14170/BWL3531	3	74.2706	179.2	239.99	26.4893	101.78	20.6982	8.58	17.7522	41.15	42.18	7.806
PN766	BC1F8 PBW114*AT14170/BWL4444	2	73.4267	179.55	240.94	38.5777	118.66	34.8438	9.02	19.2975	38.9	47.43	11.916
PN767	BC1F8 PBW114*AT14170/BWL4444	4	39.0386	165.06	230.2	31.8051	112.86	30.7464	12.58	21.7501	49.61	53.71	16.306
PN768	BC1F8 PBW114*AT14170/BWL3531	3	75.4387	173.47	237.04	34.4526	111.57	32.0324	12.06	20.6045	44.48	49.38	14.576
PN770	BC1F8 PBW114*AT14170/BWL3531	4	74.45	173.61	237.14	30.7044	105.43	28.7311	9.39	20.0232	41.6	48.51	12.946
PN772	BC1F8 PBW114*AT14170/BWL4444	4	39.3803	166.43	231.2	34.4908	119.39	32.2502	11.29	20.3535	49.11	49.96	14.706
PN773	BC1F8 PBW114*AT14170/BWL4444	0	96.4202	186.43	244.84	32.797	118.66	29.4958	7.87	15.4474	37.19	40.67	6.546
PN775	BC1F8 PBW114*AT14170/BWL4444	1	98.819	183.97	243.71	35.3543	120.44	33.0571	9.31	14.3242	31.12	42.02	7.996

## Sheet: Table S3
Table S3 Mean performance of checks & S-NILibs for the studied traits in E3.
taxa	Cross/Pedigree	COLD	EC	DTF	DTM	FLA	PH	PDL	SL	SNS	GPS	TGW	YPP
CHECK-1	PBW114*AT14170 amphiploid (Syn-14170)	1	14.74	172.41	226.29	48.89	91.72	36.34	13.88	23.05	48.98	49.32	18.79
CHECK-2	PDW233*AT14135 amphiploid (Syn-14135)	1	18.4	164.12	238.24	46.06	108.71	30.05	15.43	25.51	48.63	54.7	18.34
CHECK-3	BWL3531 (PBW343 + Yr17 + Yr70 + Lr76 = Unnat PBW343)	4	86.07	191.12	255.71	22.81	129.07	20.5	7.03	16.5	27.4	34.09	13.42
CHECK-4	BWL4444 (HD2967 + Yr10)	4	93.64	192.53	253.59	33.78	124.61	23.95	9.13	15.93	41.38	42.81	7.08
CHECK-5	SW-2 (Shalimar-wheat-2-local released variety)	2.35	73.06	183.53	258.82	43.14	119.03	19.96	13.14	19.35	48.06	45.61	16.85
PN249	BC1F7 PDW233*AT14135/BWL4444	4	73.6	180.7	238.91	30.08	90.27	23.67	8.6514	18.46	34.03	46.05	11.943
PN255	BC1F7 PDW233*AT14135/BWL4444	0	4.74	186.47	243.91	27.4911	111.41	35.08	6.54455	15.66	26.64	38.58	6.783
PN257	BC1F7 PDW233*AT14135/BWL3531	4	72.15	175.97	237.1	32.2944	91.51	28.67	8.4555	18.51	31.24	45.01	9.903
PN258	BC1F7 PDW233*AT14135/BWL4444	4	76.07	177.93	237.97	28.5474	116.115	41.68	9.58351	21.07	38.28	48.25	14.923
PN259	BC1F7 PDW233*AT14135/BWL3531	4	95.47	164.55	225.89	40.5972	121.04	38.8277	14.6511	27.74	58.87	52.07	19.78
PN260	BC1F7 PDW233*AT14135/BWL3531	3	74.04	173.55	236.19	39.9221	108.975	36.49	9.22527	19.85	38.13	44.34	9.043
PN261	BC1F7 PDW233*AT14135/BWL3531	2	77.76	176.43	237.19	34.2649	119.185	43	10.8328	20.77	41.28	48.88	10.223
PN262	BC1F7 PDW233*AT14135/BWL3531	4	77.54	176.7	236.22	27.664	102.715	20.83	7.97378	19	29.83	48.94	12.283
PN263	BC1F7 PDW233*AT14135/BWL4444	4	67.07	198.55	247.91	38.347	101.565	29.55	8.33133	18.65	41.58	29.86	5.258
PN264	BC1F7 PDW233*AT14135/BWL4444	4	75.14	169.93	232.03	29.1023	102.285	29.17	9.13444	20.69	33.73	50.68	15.503
PN265	BC1F7 PDW233*AT14135/BWL4444	0	2.26	186.63	243.15	33.094	98.05	29.77	7.00226	16.43	31.64	33.78	3.348
PN266	BC1F7 PDW233*AT14135/BWL4444	0	29.58	183.11	240.91	23.0049	103.53	29.9938	7.89953	17.07	28.56	37.69	9.523
PN267	BC1F7 PDW233*AT14135/BWL3531	3	73.61	174.93	234.89	46.4138	99.13	30.56	9.59926	20.62	38.78	46.78	14.123
PN269	BC1F7 PDW233*AT14135/BWL3531	4	68.09	172.51	235.98	38.8993	124.675	45.67	11.6864	22.47	43.9	47.42	14.893
PN270	BC1F7 PDW233*AT14135/BWL4444	0	34.64	181.93	240.97	35.5024	101.285	34.2	8.34194	17.56	33.05	42.67	8.123
PN271	BC1F7 PDW233*AT14135/BWL3531	3	68.08	178.93	237.03	39.9512	101.77	31.06	9.13687	18.24	36.29	35.84	8.558
PN273	BC1F7 PDW233*AT14135/BWL3531	4	74.39	186.55	245.03	38.5918	75.62	16.3162	6.9258	16.36	26.38	39.56	7.803
PN277	BC1F7 PDW233*AT14135/BWL3531	4	75.45	183.05	239.91	46.3381	116.565	42.44	10.2102	20.15	42.52	44.65	12.383
PN279	BC1F7 PDW233*AT14135/BWL3531	0	2.78	161.43	215.1	28.9037	106.065	37.41	10.0086	20.11	31.84	51.48	19.07
PN280	BC1F7 PDW233*AT14135/BWL3531	4	73.53	186.7	244.72	27.2808	93.035	20.1524	9.702	20.83	40.11	42.56	9.383
PN281	BC1F7 PDW233*AT14135/BWL4444	4	73.59	189.55	244.91	19.0701	110.31	39.6	7.33186	16.41	27.48	38.42	6.233
PN282	BC1F7 PDW233*AT14135/BWL3531	3	67.13	179.05	238.1	34.2316	105.795	38.7	8.34563	19.67	37.27	41.09	8.843
PN283	BC1F7 PDW233*AT14135/BWL3531	3	68.19	172.7	234.03	20.0513	114.69	37.0755	10.1081	21.41	39.43	57.07	19.423
PN285	BC1F7 PDW233*AT14135/BWL3531	4	73.6	183.9	241.09	38.8129	114.52	42.27	8.30795	17.93	32.16	43.9	10.243
PN286	BC1F7 PDW233*AT14135/BWL4444	4	73.61	186.4	244.88	28.3143	101.385	29.67	9.14598	19.25	34.8	41.42	10.033
PN289	BC1F7 PDW233*AT14135/BWL3531	2	44.64	169.63	233.98	24.6321	97.315	24.54	8.82681	18.64	27.19	53.83	17.763
PN290	BC1F7 PDW233*AT14135/BWL3531	1	13.26	167.13	226.19	24.993	98.19	27.81	13.4576	26.27	55.75	53.47	17.143
PN291	BC1F7 PDW233*AT14135/BWL3531	3	69.21	180.93	238.03	32.704	95.78	30.49	8.59276	19.9	37.6	45.4	11.163
PN292	BC1F7 PDW233*AT14135/BWL4444	3	68.26	176.93	235.72	34.087	102.09	33.09	9.46094	19.42	36.66	47.28	12.733
PN294	BC1F7 PDW233*AT14135/BWL3531	4	75.69	181.93	241.03	33.7826	90.975	18.0359	7.13871	17.62	27.55	38.3	10.448
PN295	BC1F7 PDW233*AT14135/BWL4444	2	45.92	170.63	235.03	42.0983	114.13	37.5	11.6664	23.03	48.57	49.34	15.653
PN296	BC1F7 PDW233*AT14135/BWL4444	4	73.7	183.11	240.91	44.671	112.345	39.97	7.40553	17.14	33.01	33.78	4.983
PN297	BC1F7 PDW233*AT14135/BWL3531	4	73.71	186.55	243.09	39.9003	105.33	34.65	8.01451	17.03	32.11	38.03	7.098
PN300	BC1F7 PDW233*AT14135/BWL3531	3	69.29	175.7	235.1	23.1904	88.025	23.4	10.7566	21.21	40.78	44.8	12.193
PN301	BC1F7 PDW233*AT14135/BWL4444	3	69.29	178.97	238.09	42.8957	118.445	38.77	9.93776	19.53	35.97	46.83	15.243
PN302	BC1F7 PDW233*AT14135/BWL3531	2	46.21	170.13	233.72	34.141	101.795	30.07	11.1325	20.89	41.1	49.11	14.593
PN303	BC1F7 PDW233*AT14135/BWL3531	4	73.77	199.55	248.98	36.5301	105.33	36.2	10.8056	22.16	45.88	43.68	10.623
PN304	BC1F7 PDW233*AT14135/BWL3531	2	46.42	172.13	235.97	27.2114	90.3	27.7	9.85896	20.24	37.26	43.74	10.553
PN305	BC1F7 PDW233*AT14135/BWL4444	4	74.83	184.93	243.98	49.449	113.63	31.4479	7.51525	14.69	45.15	41.94	10.023
PN306	BC1F7 PDW233*AT14135/BWL4444	2	45.62	170.43	234.91	43.9728	114.17	41.5	10.4687	22.31	44.06	47.22	14.673
PN307	BC1F7 PDW233*AT14135/BWL3531	4	74.89	184.2	241.22	40.744	107.37	37.27	7.61976	17.76	31.51	37.93	7.873
PN309	BC1F7 PDW233*AT14135/BWL3531	2	47.06	170.01	234.09	34.3508	101.33	24.839	10.9937	20.39	39.94	51.22	16.863
PN312	BC1F7 PDW233*AT14135/BWL3531	4	74.01	182.63	240.88	43.5085	116.705	40.47	8.50282	19.31	36.43	39.48	9.488
PN313	BC1F7 PDW233*AT14135/BWL3531	3	68.4	176.55	236.19	50.7707	127.95	45.47	9.9625	21.05	41.65	43.74	11.523
PN316	BC1F7 PDW233*AT14135/BWL3531	3	67.49	180.05	236.89	33.9218	96.21	33.05	9.43593	20.37	37.38	47.39	10.953
PN317	BC1F7 PDW233*AT14135/BWL4444	3	69.54	176.7	235.22	23.0692	102.52	27.27	8.66912	19.5	30.12	53.33	20.793
PN318	BC1F7 PDW233*AT14135/BWL3531	4	76.02	181.49	238.97	20.931	89.15	24.64	9.01023	17.92	34.33	41.38	10.983
PN319	BC1F7 PDW233*AT14135/BWL3531	2	48.54	172.11	233.96	39.86	99.435	34.1	9.43033	20.31	39.02	47.86	12.703
PN320	BC1F7 PDW233*AT14135/BWL3531	4	74.07	182.4	239.72	22.28	90.175	24.99	9.11116	19.08	33.31	43.13	7.293
PN324	BC1F7 PDW233*AT14135/BWL4444	4	76.22	184.01	240.15	33.4465	109.97	35.47	9.31426	19.54	31.45	46.76	15.213
PN326	BC1F7 PDW233*AT14135/BWL3531	4	75.28	183.23	239.97	30.0648	100.35	30.91	8.68532	17.88	34.2	38.6	5.533
PN327	BC1F7 PDW233*AT14135/BWL4444	3	67.57	173.93	236.22	22.5183	103.64	32.6	9.81645	20.87	37.91	45.09	15.673
PN328	BC1F7 PDW233*AT14135/BWL3531	4	76.37	193.47	247.22	28.4	96.225	32.1	7.59818	15.56	26.91	36.58	8.583
PN330	BC1F7 PDW233*AT14135/BWL4444	3	68.6	174.56	236.88	30.7603	106.855	36.49	9.93133	21.44	39.31	50.95	14.993
PN331	BC1F7 PDW233*AT14135/BWL4444	1	12.06	168.49	230.97	28.9775	121.22	44.57	11.5503	23.15	43.1	47.69	17.553
PN333	BC1F7 PDW233*AT14135/BWL4444	4	74.38	201.05	248.89	31.9613	89.81	27.19	15.0845	28.34	59.3	53.58	18.233
PN334	BC1F7 PDW233*AT14135/BWL3531	3	67.62	177.2	237.88	38.0148	101.67	28.6463	8.89267	18.67	35.18	41.95	10.843
PN335	BC1F7 PDW233*AT14135/BWL4444	4	75.42	184.05	242.15	43.0638	110.365	38.11	8.34518	16.87	30.24	38.76	6.948
PN336	BC1F7 PDW233*AT14135/BWL3531	4	74.51	185.01	243.03	37.4829	109.745	37.71	8.53563	17.63	37.24	27.83	3.318
PN337	BC1F7 PDW233*AT14135/BWL4444	4	74.53	181.7	239.19	25.7567	110.995	39.99	9.94544	20.03	43.39	41.75	10.918
PN338	BC1F7 PDW233*AT14135/BWL4444	0	5.24	164.05	224.88	41.5558	86.2	24.87	13.0794	24	49.6	54.06	21.353
PN339	BC1F7 PDW233*AT14135/BWL3531	3	69.72	179.23	238.19	32.3281	93.765	30.77	9.24131	19.86	36.18	44.18	9.073
PN340	BC1F7 PDW233*AT14135/BWL3531	4	76.55	188.93	245.91	38.5963	97.445	26.56	7.64418	16.14	28.29	36.23	4.548
PN341	BC1F7 PDW233*AT14135/BWL4444	4	75.61	183.7	240.09	25.6982	125.72	50.81	10.6513	21.41	44.08	45.14	11.743
PN342	BC1F7 PDW233*AT14135/BWL4444	2	48.59	170.61	233.98	51.125	101.275	30.17	6.33712	12.54	32.95	51.32	14.533
PN344	BC1F7 PDW233*AT14135/BWL3531	4	76.64	181.11	238.22	42.1607	106.88	33.56	8.17087	18.78	38.32	35.86	7.823
PN345	BC1F7 PDW233*AT14135/BWL4444	1	13.48	166.93	226.15	38.8114	103.745	33.4	12.2495	23.85	48.49	55.5	17.793
PN347	BC1F7 PDW233*AT14135/BWL4444	2	47.82	171.06	233.19	37.5829	105.675	30.1661	10.0983	20.61	38.73	49.67	14.353
PN348	BC1F7 PDW233*AT14135/BWL3531	3	68.74	175.73	235.1	41.6575	81.36	22.34	8.6267	18.93	36.06	45.1	11.463
PN349	BC1F7 PDW233*AT14135/BWL4444	3	68.92	177.61	235.91	48.8092	100.355	34.99	9.56545	20.09	36.84	50.91	13.403
PN350	BC1F7 PDW233*AT14135/BWL3531	3	67.94	180.43	236.91	32.048	92.09	26.47	7.86849	17.02	31.6	41.58	5.853
PN352	BC1F7 PDW233*AT14135/BWL3531	3	68.95	180.7	236.91	25.7086	107.06	34.17	10.4982	20.91	45.62	44.25	9.323
PN354	BC1F7 PDW233*AT14135/BWL3531	3	69.03	179.97	237.89	20.0612	91.59	24.76	9.65189	19.75	44.11	42.45	7.493
PN355	BC1F7 PDW233*AT14135/BWL4444	0	5.74	165.06	226.96	37.3822	82.74	24.97	9.06325	18.76	31.27	50.52	18.073
PN356	BC1F7 PDW233*AT14135/BWL3531	3	69.09	176.01	237.15	20.2919	96.31	33.14	8.70739	19.47	35.77	41.82	9.233
PN357	BC1F7 PDW233*AT14135/BWL3531	3	68.09	173.73	235.22	31.826	101.35	28.74	8.97858	19.98	39.37	46.81	11.683
PN360	BC1F7 PDW233*AT14135/BWL4444	1	13.56	168.43	232.96	45.0281	113.665	41.94	10.6915	21.5	42.51	49.75	16.783
PN361	BC1F7 PDW233*AT14135/BWL4444	1	22.15	167.55	229.96	45.504	114.205	41.04	12.0688	24.23	49.28	57.51	18.813
PN362	BC1F7 PDW233*AT14135/BWL3531	4	75.68	181.43	239.22	43.5478	103.725	24.2944	7.74232	16.35	31.08	29.77	5.758
PN363	BC1F7 PDW233*AT14135/BWL3531	4	74.81	187.47	244.72	30.0248	93.34	27.76	7.57896	17.19	28.29	37.92	6.988
PN366	BC1F7 PDW233*AT14135/BWL3531	4	75.93	185.93	242.88	40.4425	112.32	39.09	8.32426	18.51	33.4	41.35	9.218
PN370	BC1F7 PDW233*AT14135/BWL4444	1	24.77	165.93	225.03	32.968	101.655	32.06	12.5406	23.87	52.02	52.08	18.763
PN372	BC1F7 PDW233*AT14135/BWL4444	4	74.94	198.55	246.97	35.1325	103.745	31.49	12.4387	23.18	49.21	48.6	19.413
PN373	BC1F7 PDW233*AT14135/BWL3531	4	75.03	185.43	244.09	33.5875	91.6	26.81	7.13493	16.49	28.79	40.89	6.648
PN374	BC1F7 PDW233*AT14135/BWL4444	3	68.12	177.93	237.97	35.116	98.64	33.89	9.35315	18.55	36.27	41.4	10.983
PN375	BC1F7 PDW233*AT14135/BWL4444	3	70.17	179.61	238.72	34.2486	100.81	34.14	8.99098	19.49	41.49	41.02	6.078
PN376	BC1F7 PDW233*AT14135/BWL4444	4	75.07	183.05	240.91	37.7112	105.86	34.27	8.19333	18.83	35.07	40.53	9.523
PN377	BC1F7 PDW233*AT14135/BWL3531	1	23.86	166.51	226.1	32.9803	101.775	31.6028	11.035	21.3	41.88	48.58	17.333
PN378	BC1F7 PDW233*AT14135/BWL4444	4	75.07	183.06	241.91	56.2377	129.12	51.81	7.75049	17.59	30.94	40.65	10.483
PN381	BC1F7 PDW233*AT14135/BWL3531	4	76.13	180.97	237.15	35.1118	105.215	33.88	8.70891	18.34	34.14	39.76	7.808
PN382	BC1F7 PDW233*AT14135/BWL3531	3	70.23	180.93	237.03	31.968	91.14	21.0437	9.21078	19.8	38.03	42.73	8.663
PN383	BC1F7 PDW233*AT14135/BWL4444	3	70.24	179.49	237.72	45.8587	119.91	44.18	9.15115	19.69	35.83	47.11	13.763
PN384	BC1F7 PDW233*AT14135/BWL3531	4	77.14	201.49	248.09	35.734	103.095	34.91	6.42442	13.72	45.92	30.32	7.068
PN386	BC1F7 PDW233*AT14135/BWL3531	3	69.28	174.93	234.91	29.5146	94.54	22.8454	10.5998	21.2	37.6	57.69	18.263
PN390	BC1F7 PDW233*AT14135/BWL4444	3	68.28	177.4	236.89	45.31	115.575	44	10.0192	20.16	38.95	44.59	11.093
PN391	BC1F7 PDW233*AT14135/BWL3531	1	22.99	169.49	233.96	31.219	99.025	30.55	11.0093	21.72	43.38	47.09	14.633
PN392	BC1F7 PDW233*AT14135/BWL3531	1	25.42	167.56	229.96	29.181	95.555	26.97	9.71648	20.05	29.31	55.12	19.253
PN393	BC1F7 PDW233*AT14135/BWL4444	3	70.42	178.9	236.98	40.73	104.79	33.97	9.88714	19.91	35.34	47.61	12.033
PN395	BC1F7 PDW233*AT14135/BWL3531	4	75.18	184.23	240.22	18.9183	82.35	20.44	7.44173	17.46	30.47	41.78	7.968
PN396	BC1F7 PDW233*AT14135/BWL4444	4	76.23	181.49	238.03	33.2987	99.45	30.15	8.07091	18.65	30.95	45.94	10.333
PN397	BC1F7 PDW233*AT14135/BWL4444	3	69.44	179.55	238.72	40.2192	105.815	37.26	10.3478	20.75	44.71	41.45	8.463
PN398	BC1F7 PDW233*AT14135/BWL3531	4	75.42	181.43	239.89	29.007	94.14	27.95	8.42852	17.95	33.02	43.31	10.873
PN400	BC1F7 PDW233*AT14135/BWL3531	4	75.42	185.06	242.03	41.5961	98.13	22.3703	12.1616	23.17	47.27	47.49	17.373
PN401	BC1F7 PDW233*AT14135/BWL4444	4	75.44	183.56	241.03	41.6	106.815	38.84	7.63634	17.23	29.93	41.2	13.133
PN403	BC1F7 PDW233*AT14135/BWL3531	3	70.53	180.73	238.96	25.4669	92.26	26	8.27073	17.69	32.37	41.03	11.153
PN407	BC1F7 PDW233*AT14135/BWL3531	4	75.45	183.9	240.09	44.01	111.17	38.07	8.38677	18.22	31.54	46.93	12.823
PN408	BC1F7 PDW233*AT14135/BWL3531	4	75.51	185.73	243.22	23.632	82.185	20.6036	7.82167	17.73	32.22	46.44	11.223
PN409	BC1F7 PDW233*AT14135/BWL3531	4	77.54	184.23	240.22	22.991	90.84	25.45	8.9978	18.74	37.94	41.7	10.183
PN410	BC1F7 PDW233*AT14135/BWL4444	4	77.64	180.97	237.15	40.862	108.695	39.39	8.72493	18.34	30.33	41.24	12.943
PN412	BC1F7 PDW233*AT14135/BWL4444	4	77.73	189.93	245.97	41.8471	108.89	27.4424	7.85264	16.93	29.36	36.9	5.543
PN413	BC1F7 PDW233*AT14135/BWL4444	3	70.57	178.73	235.98	42.102	111.59	40.61	8.89657	17.56	31.75	43.04	10.853
PN416	BC1F7 PDW233*AT14135/BWL3531	1	24.01	167.93	232.72	32.6937	95.735	32.97	11.723	23.32	45.7	50.13	18.003
PN417	BC1F7 PDW233*AT14135/BWL3531	1	24.73	166.61	226.1	30.2026	94.055	29.87	9.84863	21.22	36.44	50.27	18.543
PN418	BC1F7 PDW233*AT14135/BWL4444	3	70.58	178.55	235.98	42.5046	110.915	29.4724	8.72877	20	33.83	51.24	13.843
PN419	BC1F7 PDW233*AT14135/BWL4444	2	49.4	170.7	233.09	41.9308	108.915	39.91	9.87292	19.79	38.46	41.68	8.643
PN420	BC1F7 PDW233*AT14135/BWL4444	3	70.7	175.55	236.03	32.668	100.09	29.89	6.09532	13.72	39.95	48.15	11.763
PN421	BC1F7 PDW233*AT14135/BWL4444	3	69.71	172.9	234.09	33.105	102.525	36.27	9.9745	21	40.1	47.43	15.243
PN422	BC1F7 PDW233*AT14135/BWL3531	3	68.74	172.7	235.09	23.648	86.135	25.17	10.675	21.95	41.53	49.84	18.173
PN423	BC1F7 PDW233*AT14135/BWL3531	1	26.75	167.51	227.22	23.488	92.465	24.05	10.397	21.18	41.04	50.83	16.513
PN425	BC1F7 PDW233*AT14135/BWL3531	2	48.48	170.61	232.98	26.5695	99.625	30.21	11.0503	20.47	39.54	49.67	15.113
PN426	BC1F7 PDW233*AT14135/BWL3531	1	26.83	169.51	231.96	20.328	77.45	21.37	10.2549	21.63	42.02	49.93	14.413
PN427	BC1F7 PDW233*AT14135/BWL3531	4	75.76	193.55	246.91	28.8225	95.055	29.26	7.53549	15.11	44.45	42.9	10.693
PN429	BC1F7 PDW233*AT14135/BWL3531	3	70.8	175.4	234.96	43.1553	109.805	40.3	9.68693	20.81	40.05	41.74	11.423
PN431	BC1F7 PDW233*AT14135/BWL3531	4	76.81	184.73	242.91	31.7704	102.14	33.1	9.91294	19.46	39.5	45.58	8.433
PN432	BC1F7 PDW233*AT14135/BWL4444	3	69.86	175.23	234.91	39.236	97.765	31.71	8.84256	20.25	32.84	46.5	14.043
PN433	BC1F7 PDW233*AT14135/BWL4444	1	24.96	168.43	232.96	33.5126	103.575	31.58	11.1853	22.67	42.69	53.57	16.753
PN434	BC1F7 PDW233*AT14135/BWL3531	4	76.85	183.23	241.98	24.4121	87.43	27.4	8.20201	18.32	33.39	44.19	13.093
PN435	BC1F7 PDW233*AT14135/BWL3531	4	75.87	184.55	242.91	33.5076	99.64	32.21	8.48362	18.59	34.62	41.01	8.038
PN436	BC1F7 PDW233*AT14135/BWL4444	3	69.9	179.05	238.1	38.4048	109.605	32.7182	7.58596	17.74	26.64	41.22	13.173
PN437	BC1F7 PDW233*AT14135/BWL4444	1	27.29	167.55	230.96	36.5705	100.045	34.8	9.63125	18.79	32.2	47.77	14.453
PN438	BC1F7 PDW233*AT14135/BWL3531	4	78.09	182.43	239.72	32.048	92.975	31.07	8.34291	18.07	31.49	47.23	9.863
PN439	BC1F7 PDW233*AT14135/BWL4444	4	78.1	181.61	238.19	56.313	122.3	37.0723	9.3155	20.2	35.62	47.78	11.133
PN440	BC1F7 PDW233*AT14135/BWL3531	3	70.12	179.06	237.1	40.6692	110.155	37.47	7.86101	18.77	34.44	37.52	8.243
PN442	BC1F7 PDW233*AT14135/BWL4444	4	77.11	180.99	239.15	51.26	128.305	45.3	8.84705	18.46	29.22	46.34	11.273
PN443	BC1F7 PDW233*AT14135/BWL4444	3	69.15	174.63	234.88	50.496	121.435	40.87	10.0683	19.69	37.3	45.57	12.973
PN444	BC1F7 PDW233*AT14135/BWL3531	1	25.5	167.9	228.96	37.189	102.34	33.68	11.0904	21.76	42.48	44.46	12.943
PN446	BC1F7 PDW233*AT14135/BWL4444	4	76.12	180.99	238.19	30.519	92.22	30.5	15.9242	29.99	57.12	46.97	15.443
PN448	BC1F7 PDW233*AT14135/BWL3531	1	28.43	168.56	230.97	30.88	95.02	27.75	12.8388	23.42	43.88	55.39	15.983
PN449	BC1F7 PDW233*AT14135/BWL4444	4	76.19	186.9	245.88	39.5235	109.11	37	8.40968	18.83	32.08	44.37	10.113
PN454	BC1F7 PDW233*AT14135/BWL4444	3	69.21	177.23	235.89	52.791	126.125	43.4327	9.64788	19.85	38.03	44.39	10.153
PN456	BC1F7 PDW233*AT14135/BWL4444	3	71.22	179.43	237.22	45.8916	120.425	43.3	7.72104	18.53	33.25	38.68	7.613
PN458	BC1F7 PDW233*AT14135/BWL3531	3	69.25	177.51	237.91	22.17	90.02	22.87	9.94027	19.5	36.71	47.95	14.343
PN460	BC1F7 PDW233*AT14135/BWL4444	1	28.55	168.56	233.03	41.1355	108.82	33.4754	9.28124	19.41	33.85	44.99	16.553
PN461	BC1F7 PDW233*AT14135/BWL3531	3	69.28	177.05	237.72	30.5735	92.54	28.16	7.86671	17.82	34.17	40.97	9.803
PN464	BC1F7 PDW233*AT14135/BWL3531	4	78.21	181.73	239.19	43.9002	115.705	38	8.47272	19.76	36.59	43.74	12.733
PN467	BC1F7 PDW233*AT14135/BWL4444	4	76.28	190.05	245.19	44.0742	114.46	38.11	7.52749	17.1	30.03	42.5	8.533
PN471	BC1F7 PDW233*AT14135/BWL3531	3	71.29	176.63	235.22	35.1579	101.855	34.07	10.4784	20.39	39.65	50.38	13.163
PN472	BC1F7 PDW233*AT14135/BWL3531	3	70.35	173.11	236.1	35.6779	105.425	32.75	9.01259	20.05	37.29	46.68	11.093
PN473	BC1F7 PDW233*AT14135/BWL3531	1	29.47	167.4	226.19	48.705	123	45.01	11.2607	22.79	41.19	50.99	18.763
PN474	BC1F7 PDW233*AT14135/BWL3531	4	76.29	200.93	248.98	29.475	94.395	27.07	5.22141	10.64	41.74	30.13	7.538
PN475	BC1F7 PDW233*AT14135/BWL3531	1	27.96	167.51	228.96	37.459	103.365	33.44	9.53094	20.49	36.88	47.4	14.163
PN476	BC1F7 PDW233*AT14135/BWL3531	3	69.56	179.05	238.1	31.8735	82.96	16.5988	9.49014	20.47	37.77	45.9	13.253
PN478	BC1F7 PDW233*AT14135/BWL3531	4	77.29	190.05	247.91	26.5093	84.39	28.1	7.31967	16.22	27.73	34.07	7.938
PN479	BC1F7 PDW233*AT14135/BWL4444	0	3.77	164.43	226.89	38.8775	104.65	36.97	13.5218	24.77	52.52	49.57	16.243
PN481	BC1F7 PDW233*AT14135/BWL4444	3	70.65	178.51	237.97	38.5536	109.425	37.17	11.358	21.72	40.66	53.42	16.363
PN483	BC1F7 PDW233*AT14135/BWL4444	3	71.7	180.73	238.97	45.0125	115.03	42.88	8.51795	19.46	31.49	47.21	14.523
PN485	BC1F7 PDW233*AT14135/BWL3531	3	69.74	179.23	238.19	28.1922	93.63	25.77	9.30017	19.56	40.1	41.52	7.053
PN486	BC1F7 PDW233*AT14135/BWL3531	1	29.17	167.4	225.19	27.9911	96.9	31.66	11.8393	22.53	46.64	45.1	13.673
PN487	BC1F7 PDW233*AT14135/BWL4444	3	70.76	180.73	238.97	39.0973	104.87	36.61	9.75054	19.47	36.1	46.83	10.523
PN488	BC1F7 PDW233*AT14135/BWL3531	4	78.35	182.55	241.72	31.28	99.185	28.57	8.02418	18.09	31.14	40.84	6.653
PN489	BC1F7 PDW233*AT14135/BWL4444	4	77.42	182.93	241.89	34.985	105.2	32.81	7.68306	17.34	31.27	41.81	12.833
PN490	BC1F7 PDW233*AT14135/BWL3531	3	71.91	179.4	237.19	43.0835	110.71	40.7	9.61995	19.27	35.69	45.31	12.223
PN491	BC1F7 PDW233*AT14135/BWL3531	3	70.92	180.05	237.91	32.648	98.685	30.91	8.28102	17.72	32.48	38.68	6.523
PN492	BC1F7 PDW233*AT14135/BWL3531	4	78.51	183.05	241.91	29.745	96.91	29.44	7.88256	18.88	32.92	45.25	8.383
PN493	BC1F7 PDW233*AT14135/BWL4444	3	70.92	179.99	237.89	34.884	97.27	31.49	7.9418	18.95	35.25	39.88	9.633
PN494	BC1F7 PDW233*AT14135/BWL4444	4	78.51	195.43	247.91	46.8946	115.965	39.5813	6.35916	15.12	43.69	38.66	9.428
PN495	BC1F7 PDW233*AT14135/BWL3531	3	69.92	175.49	236.98	35.1507	106.62	36.58	10.7282	20.64	39.8	46.34	15.053
PN496	BC1F7 PDW233*AT14135/BWL3531	3	69.95	173.11	236.1	35.5455	99.885	31.77	14.5324	26.46	57.2	44.45	10.233
PN497	BC1F7 PDW233*AT14135/BWL4444	1	30.34	168.93	232.15	40.1014	112.14	35.65	10.7772	22.62	40.76	50.38	19.253
PN498	BC1F7 PDW233*AT14135/BWL3531	3	69.95	175.99	237.1	29.2939	100.715	33.14	8.24703	18.46	33.82	44.47	11.283
PN504	BC1F8 PBW114*AT14170/BWL4444	1	28.43	168.01	232.96	28.691	92.79	28.55	13.3025	24.71	50.9	52.54	15.833
PN505	BC1F8 PBW114*AT14170/BWL3531	4	77.52	185.49	243.09	34.2865	99.175	30.57	9.32119	20.37	41.53	42.39	11.113
PN506	BC1F8 PBW114*AT14170/BWL4444	1	28.58	168.97	233.72	49.5163	109.585	28.6962	11.7279	21.85	43.4	53.85	15.913
PN507	BC1F8 PBW114*AT14170/BWL3531	0	4.81	160.47	212.98	38.3799	106.57	38.57	13.8566	25.99	52.85	53.1	18.243
PN509	BC1F8 PBW114*AT14170/BWL3531	1	30.8	167.93	230.72	31.624	94.525	29.15	11.1327	22.44	42.88	51.88	14.293
PN510	BC1F8 PBW114*AT14170/BWL4444	4	77.61	181.55	239.09	53.5899	115.005	36.4654	9.0014	19.7	33.76	44.54	12.073
PN511	BC1F8 PBW114*AT14170/BWL4444	4	76.65	181.99	241.1	37.6192	107.595	35.8	9.21123	18.85	33.47	42.28	12.203
PN514	BC1F8 PBW114*AT14170/BWL4444	3	69.98	174.06	236.72	37.713	107.685	36.31	10.6864	21.92	40.16	49.23	17.193
PN515	BC1F8 PBW114*AT14170/BWL3531	1	30.02	169.11	231.88	50.5292	125.21	46.81	10.875	21.68	41.64	47.75	14.383
PN516	BC1F8 PBW114*AT14170/BWL3531	3	70.01	175.47	235.97	40.0811	105.77	35.67	9.91034	20.36	34.29	50.82	15.503
PN518	BC1F8 PBW114*AT14170/BWL4444	4	76.73	180.99	238.19	41.644	110.205	39.47	8.12187	18.14	31.96	42.47	11.293
PN523	BC1F8 PBW114*AT14170/BWL3531	2	47.96	172.56	236.03	34.707	102.43	32.75	11.0449	20.41	38.72	51.34	16.573
PN524	BC1F8 PBW114*AT14170/BWL4444	2	47.98	170.55	234.97	36.6193	101.405	30.2886	8.76497	19.05	31.26	53.41	15.333
PN527	BC1F8 PBW114*AT14170/BWL4444	3	72.09	173.06	234.1	39.96	104.415	35.31	10.632	20.77	42.72	47.84	12.253
PN528	BC1F8 PBW114*AT14170/BWL4444	0	5.77	164.55	225.89	31.0938	95.42	29.4	13.7601	24.99	52.97	55.69	15.883
PN530	BC1F8 PBW114*AT14170/BWL3531	0	7.28	165.51	226.96	38.8505	109.875	34.46	14.3798	25.12	52.3	56.71	19.283
PN533	BC1F8 PBW114*AT14170/BWL4444	2	48.36	172.61	234.03	44.9709	112.61	41.78	11.4003	23.04	42.7	54.56	17.703
PN537	BC1F8 PBW114*AT14170/BWL3531	4	76.77	185.05	244.03	39.4821	110.875	34.87	9.15831	19.21	31.61	47.8	12.503
PN538	BC1F8 PBW114*AT14170/BWL3531	1	29.82	167.11	227.15	37.36	102.935	35.4	11.0239	22.48	42.08	54.3	15.993
PN541	BC1F8 PBW114*AT14170/BWL3531	2	50.09	171.9	235.72	47.91	112.545	39.68	9.53585	19.98	38.47	46.17	11.503
PN542	BC1F8 PBW114*AT14170/BWL3531	1	30.95	167.93	230.91	25.516	92.17	25.49	7.75784	18.17	25.81	50.39	15.273
PN543	BC1F8 PBW114*AT14170/BWL4444	1	32.5	169.13	233.88	38.7657	104.475	35.91	9.60203	19.65	32.28	52.55	18.633
PN544	BC1F8 PBW114*AT14170/BWL3531	0	7.34	164.63	224.89	49.825	119.14	44.9	13.0613	24.63	50.65	51.7	20.103
PN545	BC1F8 PBW114*AT14170/BWL3531	3	70.12	178.63	235.98	44.335	119.735	40.01	8.30497	19.47	36.39	39.71	8.653
PN546	BC1F8 PBW114*AT14170/BWL4444	3	70.13	175.51	237.03	44.366	114.58	36.9381	9.62476	20.67	39.6	47.09	9.973
PN547	BC1F8 PBW114*AT14170/BWL4444	0	6.45	164.9	225.89	24.9225	91.42	25.66	13.2995	23.9	51.41	51.2	16.023
PN548	BC1F8 PBW114*AT14170/BWL3531	4	78.78	181.13	238.22	47.7605	120.71	44.81	9.55116	18.75	38.06	39.68	8.163
PN550	BC1F8 PBW114*AT14170/BWL4444	3	72.15	180.13	236.91	46.505	117.105	42.78	9.77698	20.14	42.52	43.65	12.363
PN551	BC1F8 PBW114*AT14170/BWL4444	0	5.51	158.43	212.96	48.3585	119.35	40.5131	14.4723	27.17	56.62	56.38	19.523
PN552	BC1F8 PBW114*AT14170/BWL4444	1	32.9	167.01	227.15	34.5957	102.535	31.27	12.0965	24.55	48.84	54.13	17.773
PN553	BC1F8 PBW114*AT14170/BWL4444	1	36.31	169.4	231.89	39.6921	111.63	37.61	6.09847	10.22	30.39	52.16	15.813
PN554	BC1F8 PBW114*AT14170/BWL3531	3	70.15	174.7	236.89	41.656	114.845	37.27	9.62097	19.27	34.47	44.45	10.953
PN555	BC1F8 PBW114*AT14170/BWL3531	3	71.16	172.93	236.1	44.16	113.885	42.47	12.2302	23.2	45.83	51.07	15.453
PN556	BC1F8 PBW114*AT14170/BWL3531	4	78.84	183.55	241.98	56.4137	116.855	36.1679	8.35437	17.63	31.92	44.56	9.543
PN558	BC1F8 PBW114*AT14170/BWL4444	2	51.7	169.56	232.97	37.418	105.55	35.97	11.7864	23.24	46.96	49.75	18.313
PN559	BC1F8 PBW114*AT14170/BWL4444	4	76.88	192.43	246.98	44.355	117.435	39.51	8.06992	18.09	29.33	40.76	12.603
PN564	BC1F8 PBW114*AT14170/BWL3531	3	72.25	180.9	236.98	38.7289	103.275	34.41	11.9277	21.97	47.15	48.43	10.273
PN565	BC1F8 PBW114*AT14170/BWL3531	3	72.29	176.63	235.22	59.392	129.585	49.733	8.88277	18.62	36.28	44.62	9.573
PN568	BC1F8 PBW114*AT14170/BWL3531	0	6.9	164.4	225.89	35.3225	101.95	32.09	13.7947	24.51	51.31	57.76	18.913
PN570	BC1F8 PBW114*AT14170/BWL4444	2	51.11	170.9	234.1	41.2266	113.655	38.91	9.29843	19.84	33.94	50.7	14.593
PN571	BC1F8 PBW114*AT14170/BWL4444	2	52.93	172.56	235.98	40.248	107.6	37.31	11.3508	22.34	41.65	52.34	18.573
PN573	BC1F8 PBW114*AT14170/BWL3531	2	52.97	170.73	235.1	29.4382	95.64	26.47	10.6327	21.32	38.52	49.64	17.473
PN575	BC1F8 PBW114*AT14170/BWL4444	3	70.38	176.51	235.19	45.485	117.445	36.5734	6.03528	10.86	27.62	49.66	18.713
PN576	BC1F8 PBW114*AT14170/BWL4444	2	54.37	170.56	232.97	36.3193	100.04	35.65	11.264	21.77	42.1	50.47	19.193
PN579	BC1F8 PBW114*AT14170/BWL4444	3	72.45	176.06	235.15	36.972	106.645	34.14	8.78273	20.06	37.57	45.84	13.523
PN580	BC1F8 PBW114*AT14170/BWL3531	4	76.95	181.49	239.03	50.3746	122.045	44.28	8.36323	18.67	35.95	46.77	9.673
PN581	BC1F8 PBW114*AT14170/BWL3531	3	70.49	175.63	236.09	49.1058	118.29	40.27	10.1312	20.8	37.57	46.56	13.263
PN583	BC1F8 PBW114*AT14170/BWL4444	2	54.59	170.56	234.98	33.5873	107.025	33.58	11.5382	22.55	46.03	49.24	17.973
PN584	BC1F8 PBW114*AT14170/BWL4444	3	72.55	173.55	235.19	41.0025	105.89	36.88	10.5738	21.56	40.15	46.87	15.273
PN586	BC1F8 PBW114*AT14170/BWL3531	2	53.75	170.01	233.09	41.7395	108.08	40.31	11.1601	21.47	38.92	51.98	15.463
PN588	BC1F8 PBW114*AT14170/BWL3531	3	70.65	175.2	235.91	29.6769	94.22	30.06	10.1904	21.12	40.6	47.26	14.723
PN589	BC1F8 PBW114*AT14170/BWL3531	1	36.53	168.7	231.15	41.3942	111.085	37	10.699	21.12	41.51	45.37	11.773
PN591	BC1F8 PBW114*AT14170/BWL4444	4	79.02	188.43	246.89	41.4675	111.66	37.67	6.99538	16.43	25.79	43.11	9.273
PN592	BC1F8 PBW114*AT14170/BWL3531	3	71.7	179.43	237.22	39.4293	110.595	33.68	9.6494	19.34	34.29	43.42	13.813
PN594	BC1F8 PBW114*AT14170/BWL3531	3	70.79	174.55	234.88	34.448	99.875	31.24	8.35056	18.62	28.28	45.36	15.153
PN595	BC1F8 PBW114*AT14170/BWL4444	1	34.64	168.06	231.96	23.125	88.53	24.11	11.6867	22.53	44.07	48.12	14.783
PN596	BC1F8 PBW114*AT14170/BWL4444	4	77.04	183.99	242.15	39.5972	109.32	36.11	9.17924	18.73	32.85	44.03	9.903
PN597	BC1F8 PBW114*AT14170/BWL3531	4	78.04	181.23	239.22	46.855	122.845	45.88	7.981	18.08	33.82	43.46	10.243
PN600	BC1F8 PBW114*AT14170/BWL3531	0	7.08	165.4	225.96	46.7752	119.015	42.31	12.5314	23.65	50.47	55.28	17.953
PN601	BC1F8 PBW114*AT14170/BWL4444	3	71.81	173.63	234.19	27.0134	92.465	27.13	9.29364	20.3	38.74	46.73	13.103
PN603	BC1F8 PBW114*AT14170/BWL3531	4	78.24	184.43	242.89	29.8	92.94	28.55	8.24866	17.16	29.84	40.29	11.003
PN604	BC1F8 PBW114*AT14170/BWL3531	3	72.83	178.23	236.97	34.8293	110.865	37.87	11.941	22.98	43.69	49.9	16.413
PN607	BC1F8 PBW114*AT14170/BWL4444	2	55.05	170.93	235.15	44.6875	118.495	42.47	7.62591	15.6	37.98	52.9	15.723
PN609	BC1F8 PBW114*AT14170/BWL4444	3	72.86	173.11	234.15	43.5885	115.73	38.51	9.66711	19.75	37.17	45.61	14.063
PN610	BC1F8 PBW114*AT14170/BWL4444	0	7.75	165.11	225.96	38.1157	112.34	35.677	12.0325	23.69	49.25	55.69	16.873
PN612	BC1F8 PBW114*AT14170/BWL3531	3	70.87	179.93	236.88	34.468	102.405	31.68	9.12086	19.18	32.48	44.13	12.993
PN613	BC1F8 PBW114*AT14170/BWL4444	2	54.19	169.7	233.98	41.237	108.94	37.94	11.3336	22.26	43.75	51.16	19.853
PN614	BC1F8 PBW114*AT14170/BWL4444	3	72.88	175.13	234.91	46.4075	112.59	31.2803	10.4195	21.32	38.29	49.36	15.223
PN617	BC1F8 PBW114*AT14170/BWL3531	3	70.93	178.97	237.09	29.5548	102.41	30.21	8.44052	17.92	33.26	45.63	10.603
PN618	BC1F8 PBW114*AT14170/BWL3531	0	8.87	164.9	226.89	34.2108	96.5	30.65	13.3264	24.13	52.06	55.72	19.183
PN619	BC1F8 PBW114*AT14170/BWL3531	1	35.65	168.2	232.96	28.93	93.94	27.36	11.9595	22.39	43.93	53.56	17.703
PN620	BC1F8 PBW114*AT14170/BWL3531	3	71.98	178.73	236.98	33.7465	100.46	26.5588	10.3781	21.27	38.44	51.02	16.993
PN622	BC1F8 PBW114*AT14170/BWL3531	3	72.11	178.93	237.09	39.0625	106.945	33.58	9.88346	19.26	35.51	43.07	13.383
PN624	BC1F8 PBW114*AT14170/BWL3531	4	77.34	181.99	241.1	33.624	100.055	29.8	9.30817	20.15	41.9	40.05	6.058
PN627	BC1F8 PBW114*AT14170/BWL3531	3	71.28	175.49	236.98	37.592	104.95	35.67	11.1711	22.02	39.09	53.11	16.843
PN630	BC1F8 PBW114*AT14170/BWL4444	1	35.87	168.55	232.97	45.06	113.27	42.91	10.8312	22.16	40.19	51.94	15.433
PN633	BC1F8 PBW114*AT14170/BWL4444	4	79.35	181.73	240.22	47.7828	122.775	42.11	8.9235	17.59	31.25	44.8	12.673
PN634	BC1F8 PBW114*AT14170/BWL3531	1	37.05	166.43	225.1	22.606	88.23	24.76	9.04009	19.58	31.15	54.62	19.033
PN635	BC1F8 PBW114*AT14170/BWL3531	4	79.44	185.55	242.22	32.6869	98.58	27.4704	7.22168	17.51	28.97	38.17	9.183
PN636	BC1F8 PBW114*AT14170/BWL4444	4	79.44	182.06	239.15	27.0997	97.925	32.25	9.38421	19.23	35.2	47.22	14.603
PN637	BC1F8 PBW114*AT14170/BWL4444	2	55.98	170.06	233.19	39.733	103.945	37.17	11.5743	22.33	42.23	46.11	12.633
PN638	BC1F8 PBW114*AT14170/BWL4444	3	73.35	174.01	234.72	33.0441	96.22	32.56	10.6442	21.34	40.62	49.95	13.983
PN639	BC1F8 PBW114*AT14170/BWL3531	4	78.49	183.55	242.03	35.0323	101.48	31.9	8.89	17.54	30.68	43.75	12.733
PN641	BC1F8 PBW114*AT14170/BWL4444	1	36.15	165.73	224.98	42.0342	113.72	36.97	10.7857	21.65	43.17	51.04	15.443
PN642	BC1F8 PBW114*AT14170/BWL3531	3	73.39	175.93	236.1	32.2877	94.99	31.67	10.9341	20.36	40.33	44.42	14.203
PN643	BC1F8 PBW114*AT14170/BWL4444	4	78.52	192.43	246.09	38.1617	116.27	34.7966	7.00663	16.04	28.29	41.37	7.783
PN644	BC1F8 PBW114*AT14170/BWL4444	0	8.08	165.51	226.97	45.532	116.09	44.1	12.0114	22.91	45.8	52.23	15.163
PN645	BC1F8 PBW114*AT14170/BWL4444	3	71.48	176.93	236.72	39.48	107.43	35.27	9.47978	20.46	37	46.53	13.973
PN647	BC1F8 PBW114*AT14170/BWL3531	4	77.54	181.63	238.19	30.4323	92.11	29.97	9.54614	19.72	33.85	43.85	12.563
PN648	BC1F8 PBW114*AT14170/BWL4444	4	77.59	188.05	246.89	24.9683	85.725	25.66	7.59793	17.7	27.82	42.62	8.083
PN650	BC1F8 PBW114*AT14170/BWL3531	3	73.5	173.93	235.72	37.809	101.52	31.561	9.81158	21.14	37.84	52.39	16.013
PN651	BC1F8 PBW114*AT14170/BWL3531	4	79.81	184.55	242.91	35.005	98.11	34.31	7.6941	17.83	29.41	45.47	11.513
PN654	BC1F8 PBW114*AT14170/BWL4444	3	72.52	175.61	235.03	38.7188	109.745	34.27	9.99274	20.56	40.23	47.39	17.673
PN658	BC1F8 PBW114*AT14170/BWL4444	0	8.09	164.93	224.91	47.7752	116.435	42.87	8.81396	19.69	30.44	55.96	19.303
PN659	BC1F8 PBW114*AT14170/BWL3531	4	79.89	186.47	242.98	31.1685	95.8	28.5	7.87079	17.24	31.58	32.53	8.688
PN660	BC1F8 PBW114*AT14170/BWL3531	0	8.22	164.93	224.96	33.966	101.825	30.07	12.849	24.24	51.32	57.08	18.203
PN664	BC1F8 PBW114*AT14170/BWL3531	1	36.82	167.06	226.15	26.202	92.35	26.55	10.511	21.32	43.02	49.21	15.833
PN665	BC1F8 PBW114*AT14170/BWL4444	3	71.56	179.61	238.88	34.7619	112.255	35.27	9.51113	18.7	32.35	45.03	14.463
PN666	BC1F8 PBW114*AT14170/BWL3531	4	79.95	190.49	245.91	30.338	98.57	29.87	7.46491	16.25	27.11	42.79	11.193
PN667	BC1F8 PBW114*AT14170/BWL3531	4	77.96	185.47	244.09	47.808	114.9	40.77	9.38779	19.13	37.76	39.94	6.693
PN668	BC1F8 PBW114*AT14170/BWL3531	4	84.23	181.43	239.89	42.0992	115.54	38.98	8.93706	19.79	39.38	45.36	11.063
PN670	BC1F8 PBW114*AT14170/BWL4444	3	73.56	176.11	235.15	38.125	102.15	35.61	10.9517	20.36	38.23	48.21	17.483
PN671	BC1F8 PBW114*AT14170/BWL4444	3	73.57	179.11	237.15	40.8654	105.955	37.9	9.20746	19.18	32.32	48.83	14.203
PN672	BC1F8 PBW114*AT14170/BWL3531	4	84.6	181.43	239.91	41.1594	110.915	32.5175	8.65909	17.31	31.69	39.36	11.883
PN675	BC1F8 PBW114*AT14170/BWL3531	4	86.11	181.55	239.15	25.2125	91.975	24.97	7.79118	18.69	33.06	44.74	8.703
PN676	BC1F8 PBW114*AT14170/BWL3531	3	72.62	180.11	236.91	40.238	107.245	37.75	12.3696	23.37	54.47	44.16	13.033
PN677	BC1F8 PBW114*AT14170/BWL4444	2	56.32	171.93	233.91	40.7925	110.86	38.77	9.88455	21.33	40.43	48.67	14.093
PN680	BC1F8 PBW114*AT14170/BWL4444	3	71.73	173.43	235.19	42.2447	103.805	37.11	11.3979	21.7	39.89	51.21	17.023
PN682	BC1F8 PBW114*AT14170/BWL4444	3	73.77	178.99	237.09	29.95	97.955	28.27	8.66638	19.44	36.73	43.01	8.833
PN683	BC1F8 PBW114*AT14170/BWL3531	3	71.87	177.47	237.91	41.267	113.42	36.91	9.22954	20.75	37.02	46.28	15.963
PN684	BC1F8 PBW114*AT14170/BWL3531	3	72.92	174.11	234.88	44.8051	112.465	42.18	10.2078	19.78	37.67	45.05	14.593
PN685	BC1F8 PBW114*AT14170/BWL3531	3	71.93	180.93	238.09	34.5144	105.645	34.57	8.22781	18.38	32.69	48.85	9.623
PN686	BC1F8 PBW114*AT14170/BWL3531	3	72.1	173.43	236.19	52.3665	126.37	48.41	9.07711	20.1	38.94	44.58	13.333
PN687	BC1F8 PBW114*AT14170/BWL4444	0	8.11	162.63	223.22	58.0599	130.985	52.59	13.9365	26.07	53.43	57.88	19.483
PN688	BC1F8 PBW114*AT14170/BWL3531	3	73.22	177.43	236.89	30.2164	95.35	30.86	9.03642	19.57	36.27	46.75	15.193
PN689	BC1F8 PBW114*AT14170/BWL3531	3	72.29	177.61	237.91	40.8475	112.675	35.87	9.41325	20.22	35.06	48.76	15.193
PN690	BC1F8 PBW114*AT14170/BWL3531	0	9.61	163.49	225.88	40.344	111.465	35.6	12.8446	24.11	51.4	56.5	20.323
PN691	BC1F8 PBW114*AT14170/BWL4444	3	74.31	175.2	234.91	33.197	102.89	31.34	10.0881	20.86	41.32	47.21	14.843
PN694	BC1F8 PBW114*AT14170/BWL4444	2	57.43	171.63	235.72	39.509	108.46	35.84	10.0502	21.62	36.91	59.08	18.233
PN699	BC1F8 PBW114*AT14170/BWL3531	4	86.79	181.97	239.1	41.5898	111.965	39.71	9.29795	20.3	33.84	52.38	16.073
PN701	BC1F8 PBW114*AT14170/BWL4444	3	74.36	174.99	234.91	57.0455	124.155	48.01	13.4875	26.32	54.18	56.46	20.443
PN702	BC1F8 PBW114*AT14170/BWL3531	4	88.55	184.23	243.89	38.2318	102.155	35.11	8.45104	18.46	31.8	45.33	12.243
PN703	BC1F8 PBW114*AT14170/BWL3531	4	90.47	181.01	238.22	30.824	96.905	28.27	8.38521	19.69	33.79	44.68	13.383
PN704	BC1F8 PBW114*AT14170/BWL4444	3	73.41	180.4	237.91	37.1908	102.96	33.4	14.6539	26.77	54.36	49.24	15.873
PN705	BC1F8 PBW114*AT14170/BWL4444	4	90.92	187.49	244.72	42.149	114.445	40.1	9.62553	19.78	35.82	45.49	11.293
PN706	BC1F8 PBW114*AT14170/BWL4444	2	58.54	171.4	233.22	38.5159	105.35	37.21	14.0323	25.43	55.45	57.8	19.413
PN707	BC1F8 PBW114*AT14170/BWL4444	4	90.02	182.55	240.88	41.0629	106.015	39.41	7.47224	17.29	39.95	56.16	19.503
PN709	BC1F8 PBW114*AT14170/BWL3531	3	74.45	175.43	234.96	20.2908	85.295	24.16	9.23965	19.71	36.34	46.84	13.533
PN710	BC1F8 PBW114*AT14170/BWL3531	1	37.43	167.93	230.91	32.5528	93.48	31.77	11.0742	21.11	39.18	50.88	17.303
PN711	BC1F8 PBW114*AT14170/BWL4444	4	90.4	180.93	239.1	33.68	98.865	31.91	11.6839	22.37	39.43	49.42	19.593
PN712	BC1F8 PBW114*AT14170/BWL4444	4	91.78	185.51	243.22	40.32	106.29	31.5452	8.58027	18.83	36.23	46.61	13.463
PN713	BC1F8 PBW114*AT14170/BWL3531	2	57.06	170.43	233.91	39.4	107.045	36.17	7.46662	17.44	29.82	43.17	8.313
PN715	BC1F8 PBW114*AT14170/BWL4444	2	57.45	170.01	234.09	32.9228	98.995	31.96	11.0485	20.47	38.29	51.94	16.733
PN716	BC1F8 PBW114*AT14170/BWL4444	1	36.52	166.06	226.1	44.0861	117.325	39.87	12.1474	22.61	47.1	50.58	16.283
PN718	BC1F8 PBW114*AT14170/BWL3531	1	38.64	167.05	227.15	35.4222	101.095	33.17	11.1564	21.87	40.63	49.77	16.873
PN721	BC1F8 PBW114*AT14170/BWL4444	0	8.83	162.2	222.15	48.9815	118.1	42.71	13.419	24.67	51.91	59.69	17.373
PN723	BC1F8 PBW114*AT14170/BWL3531	3	72.48	174.56	235.88	29.9151	97.62	29.61	7.82038	17.93	30.18	43.16	8.293
PN725	BC1F8 PBW114*AT14170/BWL3531	4	91.79	182.47	241.72	36.6558	100.705	33.99	9.10191	19.05	33.01	42.48	12.343
PN726	BC1F8 PBW114*AT14170/BWL4444	4	92.06	188.93	245.91	54.2812	127.3	46.4233	7.68131	17.79	27.11	45.91	12.733
PN727	BC1F8 PBW114*AT14170/BWL4444	3	74.57	179.93	238.88	54.0437	124.99	51.68	9.26122	18.46	33.11	46.54	14.053
PN728	BC1F8 PBW114*AT14170/BWL4444	3	72.62	175.47	234.98	36.6325	106.075	33.45	10.8916	20.25	40.47	46.1	15.433
PN729	BC1F8 PBW114*AT14170/BWL3531	3	72.7	178.99	236.09	30.864	94.98	30.59	10.0037	20.04	34.67	47.34	14.053
PN733	BC1F8 PBW114*AT14170/BWL3531	1	37.81	169.51	231.97	29.168	95.82	28.5	10.5389	20.98	38.97	49.89	16.303
PN734	BC1F8 PBW114*AT14170/BWL3531	0	8.84	165.63	226.97	35.9993	104.6	33.94	14.0079	24.44	52.77	57.94	21.183
PN736	BC1F8 PBW114*AT14170/BWL3531	4	93.24	187.47	244.72	33.9028	101.55	33.01	8.15942	17.67	26.97	42.94	9.243
PN738	BC1F8 PBW114*AT14170/BWL4444	1	38.98	167.55	228.96	34.928	105.05	30.69	11.4362	23.03	42.75	54.42	16.583
PN739	BC1F8 PBW114*AT14170/BWL3531	3	74.75	175.9	237.1	39.56	105.235	37.07	9.64458	19.34	34.63	45.36	12.803
PN741	BC1F8 PBW114*AT14170/BWL4444	2	59.58	170.51	232.96	40.2565	108.79	37.41	10.3967	19.91	36.55	47.42	17.173
PN742	BC1F8 PBW114*AT14170/BWL4444	0	9.86	163.93	224.88	54.5622	128.23	50.9	10.6267	21.24	39.05	49.91	18.323
PN743	BC1F8 PBW114*AT14170/BWL4444	2	61.34	170.2	232.89	59.662	132.05	53.21	8.52311	18.89	33.85	46.36	12.093
PN746	BC1F8 PBW114*AT14170/BWL3531	0	11.45	162.63	222.96	48.886	117.53	45.14	10.5602	20.04	37.11	46.79	15.163
PN747	BC1F8 PBW114*AT14170/BWL4444	4	93.68	182.97	239.91	52.711	123.04	49.4	9.00242	17.86	30.27	45.75	14.433
PN749	BC1F8 PBW114*AT14170/BWL3531	3	74.76	180.55	236.91	39.9788	112.11	35.51	8.48363	18.78	30.94	45.58	16.093
PN750	BC1F8 PBW114*AT14170/BWL4444	3	72.8	179.93	237.88	40.51	110.025	38.47	9.88513	19.77	37.39	44.85	13.543
PN753	BC1F8 PBW114*AT14170/BWL3531	3	74.89	178.05	236.97	41.3408	106.165	39.47	7.89752	16.47	27.87	39.59	8.888
PN755	BC1F8 PBW114*AT14170/BWL4444	0	11.59	163.63	225.88	44.9843	117.28	38.3241	10.5084	21.01	40.86	49.06	10.703
PN756	BC1F8 PBW114*AT14170/BWL3531	0	9.83	161.47	221.88	37.6018	107.17	34.2	9.04568	17.97	30.61	48.75	9.453
PN758	BC1F8 PBW114*AT14170/BWL4444	3	73.94	177.7	237.91	44.5288	112.455	40.47	9.86976	20.43	37.41	46.86	16.533
PN760	BC1F8 PBW114*AT14170/BWL4444	1	38.77	167.05	226.15	38.48	102.41	35.21	12.2317	22.74	47.72	53.49	17.003
PN761	BC1F8 PBW114*AT14170/BWL3531	2	62.91	172.56	235.03	23.3938	89.465	23.66	9.12825	18.18	32.6	43.31	13.223
PN763	BC1F8 PBW114*AT14170/BWL4444	3	72.99	179.49	237.72	37.5072	104.855	36.55	8.58091	17.64	30.18	40.64	13.473
PN764	BC1F8 PBW114*AT14170/BWL3531	4	92.12	187.4	245.15	34.2225	102.11	33.09	11.0651	20.47	40.29	49.96	14.423
PN765	BC1F8 PBW114*AT14170/BWL3531	4	94.15	183.2	239.97	31.8063	92.845	27.11	8.12705	18.66	35.65	40.17	9.213
PN766	BC1F8 PBW114*AT14170/BWL4444	4	94.37	183.55	242.03	43.406	109.835	38.84	8.4728	19.76	33.9	48.99	11.363
PN767	BC1F8 PBW114*AT14170/BWL4444	1	39.83	169.06	232.72	37.1419	104.395	33.19	11.571	22.67	44.11	50.96	18.753
PN768	BC1F8 PBW114*AT14170/BWL3531	3	73.99	176.47	236.19	40.0599	105.55	36.95	10.5773	21.09	38.48	48.47	15.023
PN770	BC1F8 PBW114*AT14170/BWL3531	3	75.01	175.61	235.03	35.4562	100.94	34.67	8.94871	20.46	36.1	45.89	13.393
PN772	BC1F8 PBW114*AT14170/BWL4444	1	42.17	167.43	227.22	40.0625	110.47	36.17	10.9112	21.77	43.61	52.77	15.153
PN773	BC1F8 PBW114*AT14170/BWL4444	4	95.41	188.43	244.89	37.7585	108.835	35.91	7.34047	16.9	32.19	38.26	9.553
PN775	BC1F8 PBW114*AT14170/BWL4444	4	97.47	186.97	245.91	40.644	111.995	37.01	7.73775	15.78	25.62	38.29	8.348

## Sheet: Table S4
Table S4 Mean performance of checks & S-NILibs for the studied traits in Combined environment (CE).
taxa	Cross/Pedigree	COLD	EC	DTF	DTM	FLA	PH	PDL	SL	SNS	GPS	TGW	YPP
CHECK-1	PBW114*AT14170 amphiploid (Syn-14170)	1.33	12.5967	165.647	228.017	46.5867	95.9233	39.73	14.33	23.26	50.4333	55.5767	19.6167
CHECK-2	PDW233*AT14135 amphiploid (Syn-14135)	0.63	18.5267	167.53	229.317	44.5867	105.757	36.6667	14.7533	23.9167	49.37	53.8067	18.1733
CHECK-3	BWL3531 (PBW343 + Yr17 + Yr70 + Lr76 = Unnat PBW343)	3.41	87.98	190.943	247.353	21.92	125.417	22.87	9.28333	14.9167	31.7667	39.35	12.4767
CHECK-4	BWL4444 (HD2967 + Yr10)	3.51	93.21	193.13	247.333	32.28	124.23	24.31	8.53667	17.7667	39.5067	38.6533	9.35
CHECK-5	SW-2 (Shalimar-wheat-2-local released variety)	2	79.18	188.707	251.823	34.9733	119.593	26.8833	12.94	20.8467	44.4167	46.2467	16.5867
PN249	BC1F7 PDW233*AT14135/BWL4444	3.33333	70.5931	179.033	237.853	23.6405	95.6033	20.0249	9.24941	17.1676	41.9592	44.0545	12.6097
PN255	BC1F7 PDW233*AT14135/BWL4444	0	10.2907	186.637	242.947	32.9492	116.743	32.123	7.08338	14.3594	34.7779	36.0658	7.44967
PN257	BC1F7 PDW233*AT14135/BWL3531	3.33333	68.1777	173.637	235.103	31.6819	97.51	24.3742	8.90124	17.2163	39.2068	43.5228	11.903
PN258	BC1F7 PDW233*AT14135/BWL4444	3.33333	70.3071	175.93	236.583	38.7968	120.782	38.7183	10.0264	19.7771	46.2191	47.1053	15.5897
PN259	BC1F7 PDW233*AT14135/BWL3531	4	92.0409	163.717	225.62	42.9791	126.373	39.1608	15.2019	26.4395	56.7771	56.4362	21.1133
PN260	BC1F7 PDW233*AT14135/BWL3531	3	73.7298	173.05	235.343	37.6876	115.642	32.8295	9.79529	18.5503	45.5242	42.3793	11.043
PN261	BC1F7 PDW233*AT14135/BWL3531	2.66667	73.5642	173.93	235.16	43.0998	124.518	39.3866	11.3897	19.441	49.3872	45.2825	12.8897
PN262	BC1F7 PDW233*AT14135/BWL3531	3.33333	72.6135	176.367	236.327	24.0107	108.048	20.8091	8.51575	17.7177	37.8785	46.1878	13.6163
PN263	BC1F7 PDW233*AT14135/BWL4444	4	79.7892	199.533	249.363	32.3712	108.232	26.5862	8.80968	17.3344	49.3853	31.5078	6.59133
PN264	BC1F7 PDW233*AT14135/BWL4444	3.33333	70.4548	169.597	232.527	31.242	106.952	26.1807	9.71301	19.3861	41.6371	49.5335	17.503
PN265	BC1F7 PDW233*AT14135/BWL4444	0	8.16911	186.797	242.703	29.99	102.717	25.4646	7.40237	15.1212	39.2824	29.7836	6.01467
PN266	BC1F7 PDW233*AT14135/BWL4444	0.333333	27.9652	182.443	240.987	29.4479	110.197	29.4589	8.5454	15.7696	36.7825	38.7854	9.523
PN267	BC1F7 PDW233*AT14135/BWL3531	3	70.221	174.263	235.257	34.5776	103.797	26.2454	10.208	19.3086	46.4205	45.8607	14.123
PN269	BC1F7 PDW233*AT14135/BWL3531	3.33333	70.5723	170.677	233.947	45.2785	130.008	42.7262	12.1082	21.1721	51.8008	46.4137	14.893
PN270	BC1F7 PDW233*AT14135/BWL4444	0.333333	30.9269	181.597	240.31	35.7606	105.952	29.8813	8.89064	16.2361	40.9282	40.9206	10.123
PN271	BC1F7 PDW233*AT14135/BWL3531	3	66.2544	178.93	237.37	33.7348	106.437	28.0898	9.59722	16.92	44.6158	37.9274	9.22467
PN273	BC1F7 PDW233*AT14135/BWL3531	4	78.2964	186.717	243.32	25.1414	81.62	17.1137	7.19554	15.0768	34.2982	39.056	9.13633
PN277	BC1F7 PDW233*AT14135/BWL3531	3.66667	72.5266	181.717	239.987	44.6725	121.898	37.4752	10.5773	18.8685	49.9927	44.0997	13.0497
PN279	BC1F7 PDW233*AT14135/BWL3531	0	8.31691	161.263	220.42	33.3023	120.065	32.4395	10.3931	18.8307	39.5577	55.49	20.4033
PN280	BC1F7 PDW233*AT14135/BWL3531	3.66667	72.227	185.7	243.117	32.0368	98.3683	23.2658	10.093	19.5268	48.1162	42.0254	11.383
PN281	BC1F7 PDW233*AT14135/BWL4444	4	78.4595	189.717	244.23	33.7426	116.977	35.3273	7.73759	15.0963	35.4494	37.4181	8.233
PN282	BC1F7 PDW233*AT14135/BWL3531	3	66.0448	177.383	237.027	36.1679	111.128	34.3975	8.97673	18.3481	44.8338	40.5613	10.1763
PN283	BC1F7 PDW233*AT14135/BWL3531	3	66.4609	172.367	234.363	35.4403	119.357	38.5385	10.5278	20.0963	46.879	55.5699	20.0897
PN285	BC1F7 PDW233*AT14135/BWL3531	3.66667	72.0501	182.9	240.99	41.5534	118.52	38.6187	8.61209	16.615	39.7483	42.309	10.9097
PN286	BC1F7 PDW233*AT14135/BWL4444	3.66667	72.776	184.567	242.62	29.5563	107.385	26.0292	9.53366	17.9389	42.5774	41.1224	10.6997
PN289	BC1F7 PDW233*AT14135/BWL3531	1.33333	32.699	167.13	230.707	26.801	102.648	21.5832	9.36883	17.3355	35.2618	52.4364	19.0963
PN290	BC1F7 PDW233*AT14135/BWL3531	0.666667	16.3454	166.13	228.15	24.9897	102.19	24.8324	13.8139	24.9579	60.3546	51.3875	18.4763
PN291	BC1F7 PDW233*AT14135/BWL3531	3	66.2946	180.93	238.997	37.0164	102.447	26.845	9.11946	18.5783	45.5061	43.635	11.8297
PN292	BC1F7 PDW233*AT14135/BWL4444	3	66.7738	175.597	235.833	36.7771	108.757	28.1141	9.85597	18.1184	44.5593	45.8574	14.0663
PN294	BC1F7 PDW233*AT14135/BWL3531	3.66667	73.2435	182.263	240.997	36.5954	94.3083	20.883	7.43358	16.3089	35.7872	39.7543	10.448
PN295	BC1F7 PDW233*AT14135/BWL4444	2	42.646	169.797	233.377	42.1926	120.13	34.5434	12.1045	21.7221	55.9242	48.6198	16.9863
PN296	BC1F7 PDW233*AT14135/BWL4444	3.66667	72.2597	182.11	244.663	41.6701	117.678	37.019	7.90853	15.839	40.6442	31.3658	6.31633
PN297	BC1F7 PDW233*AT14135/BWL3531	3.66667	72.3056	186.05	242.66	41.0156	111.33	31.6915	8.59019	15.75	39.5959	38.4624	9.098
PN300	BC1F7 PDW233*AT14135/BWL3531	3	67.3529	175.367	235.697	28.9983	92.6917	19.7756	11.1996	19.9209	48.5482	44.6942	13.5263
PN301	BC1F7 PDW233*AT14135/BWL4444	3	67.1467	177.637	237.033	34.4949	117.778	35.1369	10.3157	18.2188	43.6913	46.2014	15.243
PN302	BC1F7 PDW233*AT14135/BWL3531	2	43.4148	169.13	232.627	31.5377	107.128	27.1144	11.6728	19.5989	48.966	47.6471	15.9263
PN303	BC1F7 PDW233*AT14135/BWL3531	4	78.5376	198.383	247.087	30.0962	110.663	31.2361	11.4161	20.8678	54.1383	42.3897	11.2897
PN304	BC1F7 PDW233*AT14135/BWL3531	2.66667	59.6402	172.13	235.243	37.0674	95.6333	22.7341	10.4763	18.9532	45.3568	43.0933	11.8863
PN305	BC1F7 PDW233*AT14135/BWL4444	3.66667	73.6179	184.93	242.843	37.5117	119.63	35.2648	7.91825	13.3833	30.8964	40.5069	10.023
PN306	BC1F7 PDW233*AT14135/BWL4444	1.33333	34.6127	168.263	232.01	44.8389	119.503	36.5295	11.0418	20.988	52.1937	46.0504	14.673
PN307	BC1F7 PDW233*AT14135/BWL3531	3.66667	73.6807	182.7	240.777	39.4563	112.037	33.6297	8.21071	16.4501	39.2295	37.7092	8.53967
PN309	BC1F7 PDW233*AT14135/BWL3531	2	46.5573	169.677	233.283	33.506	105.997	28.954	11.3818	19.0631	47.8343	48.9676	16.863
PN312	BC1F7 PDW233*AT14135/BWL3531	3.33333	68.8889	180.463	239.22	27.447	120.705	35.5148	9.16129	17.9877	43.9909	39.9243	10.1547
PN313	BC1F7 PDW233*AT14135/BWL3531	3	67.035	174.717	235.693	42.4187	133.283	41.8139	10.3288	19.7523	49.8044	43.2596	12.1897
PN316	BC1F7 PDW233*AT14135/BWL3531	3	67.1194	178.383	236.953	34.2171	100.877	28.0731	9.75901	19.0491	45.0358	44.8827	12.953
PN317	BC1F7 PDW233*AT14135/BWL4444	3	67.8308	176.367	236.02	33.4294	108.52	22.2901	9.36006	18.1935	38.0541	54.9089	20.1263
PN318	BC1F7 PDW233*AT14135/BWL3531	3.33333	70.0627	180.99	239.273	30.1054	95.15	20.3468	9.4312	16.6416	41.9851	41.3075	10.983
PN319	BC1F7 PDW233*AT14135/BWL3531	2.33333	52.5942	171.443	233.657	34.542	103.435	29.1307	9.76359	19.0135	46.7119	44.8865	12.703
PN320	BC1F7 PDW233*AT14135/BWL3531	3.66667	73.6598	181.9	239.933	33.9773	95.5083	20.6923	9.63554	17.7949	41.3213	40.8959	9.95967
PN324	BC1F7 PDW233*AT14135/BWL4444	3.66667	74.4795	181.677	239.41	38.6569	114.637	31.8376	9.77657	18.2511	39.7752	46.3233	15.213
PN326	BC1F7 PDW233*AT14135/BWL3531	3.33333	69.232	181.23	239.053	31.3249	105.683	27.931	9.32463	16.5785	42.158	36.8471	7.533
PN327	BC1F7 PDW233*AT14135/BWL4444	3	67.0999	173.597	235.383	27.391	108.307	28.3139	10.3332	19.593	45.6915	45.9505	15.673
PN328	BC1F7 PDW233*AT14135/BWL3531	4	80.0495	192.303	245.45	30.778	101.558	27.1251	8.042	14.2583	34.5083	37.446	8.583
PN330	BC1F7 PDW233*AT14135/BWL4444	3	67.8812	174.06	235.923	33.582	110.855	32.1642	10.3449	20.1409	47.0288	49.1688	16.993
PN331	BC1F7 PDW233*AT14135/BWL4444	1.33333	30.0087	167.99	230.773	40.222	126.553	40.2645	12.0552	21.8615	51.5071	49.2533	18.2197
PN333	BC1F7 PDW233*AT14135/BWL4444	4	80.0754	199.05	248.607	27.2667	94.4767	23.5383	15.5354	27.0284	57.4572	55.5559	20.233
PN334	BC1F7 PDW233*AT14135/BWL3531	3	67.2887	175.367	236.553	34.8168	105.67	30.0997	9.18533	17.3793	43.3963	42.1094	11.5097
PN335	BC1F7 PDW233*AT14135/BWL4444	3.66667	74.0157	182.383	241.037	38.4409	116.365	33.16	8.83488	15.579	38.4577	38.5043	8.948
PN336	BC1F7 PDW233*AT14135/BWL3531	3.66667	75.2596	184.343	244.07	36.4425	116.412	32.7498	9.08454	16.3391	44.9498	27.1922	5.318
PN337	BC1F7 PDW233*AT14135/BWL4444	3.66667	74.977	181.367	239.683	34.6171	114.995	35.0324	10.572	18.7434	51.5035	40.6474	10.2513
PN338	BC1F7 PDW233*AT14135/BWL4444	0	10.1604	163.717	225.433	30.1477	90.8667	19.886	13.5278	22.7147	57.1148	57.4229	21.353
PN339	BC1F7 PDW233*AT14135/BWL3531	3	68.4641	178.563	237.69	29.8535	99.765	27.1361	9.75243	18.5504	44.375	42.9772	11.7397
PN340	BC1F7 PDW233*AT14135/BWL3531	4	81.1995	188.93	244.197	27.7214	103.445	21.5755	8.2704	14.8647	36.4802	33.5827	6.548
PN341	BC1F7 PDW233*AT14135/BWL4444	3.66667	75.789	182.7	240.667	43.5986	130.387	45.8525	11.0299	20.1086	51.8896	44.4351	13.0763
PN342	BC1F7 PDW233*AT14135/BWL4444	1.66667	42.5154	168.777	232.373	36.8493	107.275	27.2102	6.77668	11.2423	34.2566	48.5051	16.533
PN344	BC1F7 PDW233*AT14135/BWL3531	3.33333	70.1485	180.11	238.357	37.4774	112.213	30.5843	8.53654	17.4789	45.8342	37.0239	8.48967
PN345	BC1F7 PDW233*AT14135/BWL4444	0.333333	13.5373	165.263	226.113	35.8114	109.078	30.4059	12.8911	22.5758	56.0135	53.1424	19.1263
PN347	BC1F7 PDW233*AT14135/BWL4444	2	47.8511	170.06	233.017	36.9346	112.342	30.8019	10.7034	19.3323	46.8737	47.7031	15.6863
PN348	BC1F7 PDW233*AT14135/BWL3531	3	68.2229	175.23	239.02	25.1609	86.0267	18.054	9.28489	17.623	43.4544	44.7621	13.463
PN349	BC1F7 PDW233*AT14135/BWL4444	3	68.3668	176.777	236.04	38.3745	107.688	30.7007	10.1831	18.7718	44.6036	47.3598	14.7363
PN350	BC1F7 PDW233*AT14135/BWL3531	3	67.7341	180.263	237.993	27.7324	97.4233	23.5024	8.34391	15.7186	39.6967	38.932	8.51967
PN352	BC1F7 PDW233*AT14135/BWL3531	3	68.1295	178.367	236.89	32.124	113.06	31.205	11.0071	19.6423	53.3014	41.9859	10.6563
PN354	BC1F7 PDW233*AT14135/BWL3531	3	67.8598	178.303	237.25	23.0473	97.59	21.8083	10.0096	18.4501	51.811	40.3735	9.493
PN355	BC1F7 PDW233*AT14135/BWL4444	0.333333	16.5806	164.727	226.963	28.4647	103.407	20.0009	9.43655	17.4591	39.1633	49.3137	17.4063
PN356	BC1F7 PDW233*AT14135/BWL3531	3	68.5851	176.343	236.67	26.4546	100.977	28.1786	9.27712	18.196	43.89	41.0442	10.5663
PN357	BC1F7 PDW233*AT14135/BWL3531	3	68.284	173.897	235.393	29.4329	106.017	25.7598	9.54889	18.6789	46.7831	44.2279	12.3497
PN360	BC1F7 PDW233*AT14135/BWL4444	1.33333	29.597	167.93	231.99	42.9791	118.332	38.3026	11.1896	20.1899	50.2749	49.2415	17.4497
PN361	BC1F7 PDW233*AT14135/BWL4444	1	27.4891	166.05	228.623	43.3511	119.538	37.4382	12.3471	22.9327	57.6269	54.7369	19.4797
PN362	BC1F7 PDW233*AT14135/BWL3531	3.66667	75.586	181.263	239.477	41.3835	109.058	27.9118	8.31641	15.0791	38.6575	30.5076	6.42467
PN363	BC1F7 PDW233*AT14135/BWL3531	3.66667	75.4288	185.303	242.663	27.7644	100.007	24.7933	7.96687	15.8987	36.7272	38.247	8.988
PN366	BC1F7 PDW233*AT14135/BWL3531	3.66667	76.595	184.263	241.97	38.008	117.653	34.1466	8.86279	17.1937	41.8116	39.5951	9.218
PN370	BC1F7 PDW233*AT14135/BWL4444	0.333333	17.2098	164.597	225.787	32.3686	105.655	27.0644	12.9456	22.5677	59.8647	52.7437	19.4297
PN372	BC1F7 PDW233*AT14135/BWL4444	4	81.6981	198.383	249.983	34.3286	109.745	28.5206	12.8627	21.8825	57.0866	49.7897	18.7463
PN373	BC1F7 PDW233*AT14135/BWL3531	3.66667	76.0449	184.93	242.647	34.4388	96.9333	23.8441	7.53408	15.1656	36.9148	38.9172	8.648
PN374	BC1F7 PDW233*AT14135/BWL4444	3	67.7627	178.263	237.61	40.8721	102.64	29.5928	9.78749	17.2431	43.9747	41.3884	10.983
PN375	BC1F7 PDW233*AT14135/BWL4444	3	69.1235	178.11	237.52	42.0893	106.143	29.1601	9.58794	18.1895	49.0462	39.1528	8.74467
PN376	BC1F7 PDW233*AT14135/BWL4444	3.33333	70.4513	180.717	239.003	40.1136	109.86	30.6313	8.78989	17.5538	43.44	40.1848	10.1897
PN377	BC1F7 PDW233*AT14135/BWL3531	1	28.4252	166.343	228.413	39.9062	107.775	31.4201	11.4739	19.996	49.9074	47.783	16.6663
PN378	BC1F7 PDW233*AT14135/BWL4444	3.66667	76.5282	182.727	241.537	49.1162	135.12	46.853	8.28971	16.2804	38.763	42.0056	11.8163
PN381	BC1F7 PDW233*AT14135/BWL3531	3.66667	76.9466	181.303	239.107	35.7772	110.548	28.9073	9.0624	17.0545	41.6556	38.3109	8.47467
PN382	BC1F7 PDW233*AT14135/BWL3531	3	68.6154	180.263	237.98	33.8249	96.4733	24.2187	9.64629	18.5055	45.5522	41.541	10.663
PN383	BC1F7 PDW233*AT14135/BWL4444	3	68.967	177.323	236.627	45.5768	125.91	39.2208	9.61161	18.3985	43.9174	46.2066	15.0963
PN384	BC1F7 PDW233*AT14135/BWL3531	4	83.0797	199.657	249.407	35.3016	108.428	29.9679	6.80981	12.4278	31.9159	31.804	7.068
PN386	BC1F7 PDW233*AT14135/BWL3531	3	68.4005	173.263	234.34	33.4257	99.8733	23.9948	11.047	19.8863	45.587	55.2156	19.5963
PN390	BC1F7 PDW233*AT14135/BWL4444	3	68.7627	177.233	236.683	41.8451	122.908	39.0434	10.5181	18.8585	46.3679	44.1366	13.093
PN391	BC1F7 PDW233*AT14135/BWL3531	1	28.3333	167.657	231.623	27.2452	103.692	26.2402	11.4205	20.4268	51.1777	46.3582	15.2997
PN392	BC1F7 PDW233*AT14135/BWL3531	0.333333	17.5389	165.06	227.88	30.6532	100.888	23.3259	10.0589	18.7469	37.3381	54.6438	19.9197
PN393	BC1F7 PDW233*AT14135/BWL4444	3	68.9016	179.233	237.677	37.2818	110.123	30.339	10.288	18.6185	43.2992	46.0387	14.033
PN395	BC1F7 PDW233*AT14135/BWL3531	3.66667	76.3247	184.23	241.367	21.9258	89.0167	17.4882	7.8242	16.1538	38.865	39.9111	9.30133
PN396	BC1F7 PDW233*AT14135/BWL4444	3.33333	70.8818	180.657	238.387	35.3591	104.783	26.5133	8.4893	17.3378	39.1989	44.6357	12.9997
PN397	BC1F7 PDW233*AT14135/BWL4444	3	69.3897	179.383	238.233	37.7679	112.482	32.947	10.7085	19.4654	52.4021	41.0292	10.463
PN398	BC1F7 PDW233*AT14135/BWL3531	3.66667	76.6099	181.263	239.88	31.2388	98.14	23.6471	9.05295	16.646	41.2688	41.8526	10.873
PN400	BC1F7 PDW233*AT14135/BWL3531	3.66667	77.3498	182.727	241.033	38.5836	104.797	25.8444	12.7703	21.8939	55.42	48.8851	18.0397
PN401	BC1F7 PDW233*AT14135/BWL4444	3.66667	77.4397	182.727	241.22	39.7853	113.482	34.5546	8.05572	15.9449	37.4535	43.3742	13.133
PN403	BC1F7 PDW233*AT14135/BWL3531	3	69.489	180.897	239.613	28.1133	96.9267	22.3564	8.81077	16.4204	40.3671	40.8967	10.4863
PN407	BC1F7 PDW233*AT14135/BWL3531	3.33333	71.4942	181.567	239.333	41.5994	115.837	35.1106	8.91236	16.9371	39.5653	44.5658	12.823
PN408	BC1F7 PDW233*AT14135/BWL3531	3.66667	77.244	184.23	242.113	22.3029	89.5183	21.2684	8.27609	16.4195	39.9306	43.9912	11.8897
PN409	BC1F7 PDW233*AT14135/BWL3531	3.66667	78.3097	183.897	241.13	21.5615	95.5067	21.1242	9.42989	17.4384	45.3324	41.4666	10.8497
PN410	BC1F7 PDW233*AT14135/BWL4444	3.66667	77.9893	181.303	239.11	38.4963	115.362	34.4189	9.09875	17.0508	38.5569	42.3306	12.2763
PN412	BC1F7 PDW233*AT14135/BWL4444	4	84.4948	189.597	244.577	44.6744	113.557	31.1053	8.46958	15.6285	36.7197	36.5951	7.543
PN413	BC1F7 PDW233*AT14135/BWL4444	3	69.6191	178.23	236.73	40.3823	116.923	35.6281	9.22189	16.2822	39.3835	42.4854	11.5197
PN416	BC1F7 PDW233*AT14135/BWL3531	1	29.3949	166.93	230.553	30.2968	99.735	27.9837	12.4749	22.0009	53.7658	49.5412	18.003
PN417	BC1F7 PDW233*AT14135/BWL3531	1.33333	35.2921	166.777	229.037	27.9115	99.3883	25.5679	10.374	19.9024	44.3057	51.8931	19.2097
PN418	BC1F7 PDW233*AT14135/BWL4444	3	70.0112	178.383	236.937	41.9137	114.248	32.9572	9.19292	18.7238	41.5928	47.6499	15.1763
PN419	BC1F7 PDW233*AT14135/BWL4444	2	48.8146	169.7	232.45	40.0427	113.582	34.9438	10.2764	18.4774	46.4577	41.1972	10.643
PN420	BC1F7 PDW233*AT14135/BWL4444	3	69.7523	174.717	235.69	30.1993	106.09	26.2447	6.70775	12.4087	36.6183	45.3913	13.0963
PN421	BC1F7 PDW233*AT14135/BWL4444	2.66667	61.5782	171.9	233.503	36.0876	107.192	31.2911	10.5448	19.6973	48.3517	47.0729	15.9097
PN422	BC1F7 PDW233*AT14135/BWL3531	2.33333	55.6078	170.7	233.46	22.3731	90.135	21.5307	11.0754	20.6413	49.4841	49.1272	17.5063
PN423	BC1F7 PDW233*AT14135/BWL3531	1.33333	36.8689	167.677	229.71	22.1556	95.7983	20.4216	10.8148	19.8675	49.3129	48.4667	16.513
PN425	BC1F7 PDW233*AT14135/BWL3531	2	49.8141	170.777	233.303	29.4024	102.958	25.9211	11.5173	19.1722	47.5257	47.8557	16.4463
PN426	BC1F7 PDW233*AT14135/BWL3531	1.66667	42.1383	169.01	232.043	19.5861	82.1167	18.4106	10.7896	20.3282	50.1892	47.3247	15.0797
PN427	BC1F7 PDW233*AT14135/BWL3531	4	84.0095	191.717	245.28	26.3095	100.388	24.3044	8.08798	13.8186	30.0949	41.5711	10.693
PN429	BC1F7 PDW233*AT14135/BWL3531	2.66667	62.3911	172.9	234.17	41.042	114.472	35.3477	10.1935	19.5328	48.1907	42.9261	12.7563
PN431	BC1F7 PDW233*AT14135/BWL3531	3.66667	78.6036	182.23	240.853	34.642	106.14	29.4629	10.445	18.1677	47.3633	43.0301	11.0997
PN432	BC1F7 PDW233*AT14135/BWL4444	3	69.23	174.897	235.34	36.5883	102.432	28.0824	9.32403	18.9691	41.1806	46.9001	16.043
PN433	BC1F7 PDW233*AT14135/BWL4444	0.666667	23.8799	166.597	230.083	31.0423	108.908	27.2773	11.8242	21.3733	50.6654	51.7514	18.753
PN434	BC1F7 PDW233*AT14135/BWL3531	3.33333	71.926	181.23	239.92	22.9582	93.43	22.4338	8.59386	17.0243	41.0297	44.1733	13.093
PN435	BC1F7 PDW233*AT14135/BWL3531	3.66667	77.7069	182.383	241.25	31.0115	104.973	27.2222	9.00326	17.2833	42.7829	39.6361	9.37133
PN436	BC1F7 PDW233*AT14135/BWL4444	3	69.2933	177.383	237.037	38.0449	116.938	33.0598	8.27055	16.4282	34.6284	43.2865	13.173
PN437	BC1F7 PDW233*AT14135/BWL4444	1	30.3427	167.383	231.043	34.1146	104.045	29.8239	10.21	17.4686	39.9483	47.1164	15.7863
PN438	BC1F7 PDW233*AT14135/BWL3531	3.66667	78.6177	181.597	239.897	29.5913	98.975	26.8005	8.66778	16.7573	39.7509	43.6146	11.1963
PN439	BC1F7 PDW233*AT14135/BWL4444	3.33333	72.0612	179.11	237.463	54.0938	126.3	40.406	9.87797	18.8955	43.6657	45.5771	13.133
PN440	BC1F7 PDW233*AT14135/BWL3531	3	70.1222	179.393	237.96	38.2614	116.155	33.8499	8.27337	17.4531	42.6139	38.2017	8.90967
PN442	BC1F7 PDW233*AT14135/BWL4444	3.33333	71.8121	179.657	238.113	49.2302	132.305	42.3378	9.36154	17.1566	37.3517	44.1604	12.6063
PN443	BC1F7 PDW233*AT14135/BWL4444	3	69.932	172.797	234.647	48.0027	124.768	37.9062	10.4704	18.412	45.3486	45.3691	14.3063
PN444	BC1F7 PDW233*AT14135/BWL3531	1	30.1073	166.9	229.613	34.7334	107.673	30.0488	11.5295	20.4822	50.6435	45.1501	14.2763
PN446	BC1F7 PDW233*AT14135/BWL4444	3.33333	71.6065	179.657	237.8	28.3758	98.8867	25.5313	16.5194	28.6767	58.8222	46.3645	15.443
PN448	BC1F7 PDW233*AT14135/BWL3531	1	30.7727	166.393	229.047	28.6261	99.02	23.435	13.3061	22.1089	51.7751	52.0429	18.6497
PN449	BC1F7 PDW233*AT14135/BWL4444	3.66667	78.777	184.567	242.947	36.8599	116.443	32.6999	8.82111	17.5416	40.0601	42.6314	11.4463
PN454	BC1F7 PDW233*AT14135/BWL4444	3	69.6549	177.23	236.41	50.6562	129.458	44.8929	10.1259	18.549	45.6705	42.67	11.4863
PN456	BC1F7 PDW233*AT14135/BWL4444	3	70.3809	178.93	237.387	43.9976	125.092	39.0039	8.15717	17.2308	40.7452	39.1615	9.613
PN458	BC1F7 PDW233*AT14135/BWL3531	3	69.4383	177.01	236.947	20.6303	97.3533	19.2268	10.2889	18.1927	44.7915	46.3575	14.343
PN460	BC1F7 PDW233*AT14135/BWL4444	1	30.9196	166.727	230.05	38.789	112.82	34.4518	9.71614	18.1175	41.7833	46.6003	16.553
PN461	BC1F7 PDW233*AT14135/BWL3531	3	69.8036	177.05	236.977	28.4216	97.8733	25.2018	8.27607	16.5214	41.7116	40.7018	10.4697
PN464	BC1F7 PDW233*AT14135/BWL3531	3.33333	72.4992	179.563	238.087	41.5871	121.705	35.0412	8.96258	18.4623	44.6485	43.0217	12.0663
PN467	BC1F7 PDW233*AT14135/BWL4444	3.66667	78.95	187.717	243.383	41.8374	119.793	33.7842	7.91363	15.7805	38.2745	41.253	10.533
PN471	BC1F7 PDW233*AT14135/BWL3531	3	70.242	174.463	235.36	33.3018	106.522	29.1166	11.0229	19.1039	47.6679	47.3492	15.163
PN472	BC1F7 PDW233*AT14135/BWL3531	3	70.2913	172.777	235.293	33.6398	111.425	29.1073	9.44223	18.7599	45.5401	44.8747	13.093
PN473	BC1F7 PDW233*AT14135/BWL3531	1	31.9324	166.9	228.437	46.3336	128.333	40.0487	11.857	21.4983	49.4554	51.0048	18.763
PN474	BC1F7 PDW233*AT14135/BWL3531	4	85.0883	198.93	247.363	27.1583	100.395	23.4296	5.88152	9.31445	29.3068	34.2447	7.538
PN475	BC1F7 PDW233*AT14135/BWL3531	1	31.1209	167.01	229.7	35.0554	108.032	30.4909	9.83871	19.1901	44.8383	46.5555	15.4963
PN476	BC1F7 PDW233*AT14135/BWL3531	3	69.7386	178.05	237.387	29.4585	88.2933	19.4322	9.77256	19.18	45.2063	45.4268	13.9197
PN478	BC1F7 PDW233*AT14135/BWL3531	4	85.1423	189.717	245.247	24.6428	91.7233	23.1265	7.68639	14.9245	35.9048	35.7744	7.938
PN479	BC1F7 PDW233*AT14135/BWL4444	0	10.6987	163.93	226.243	36.366	109.317	32.0331	13.9045	23.4601	59.9056	50.0164	18.243
PN481	BC1F7 PDW233*AT14135/BWL4444	3	70.4861	177.343	236.977	36.0472	114.758	32.2291	11.7206	20.4142	48.3306	50.5897	17.6963
PN483	BC1F7 PDW233*AT14135/BWL4444	3	70.5191	179.897	238.61	42.942	122.363	38.5697	9.07345	18.1729	39.3272	45.9929	14.523
PN485	BC1F7 PDW233*AT14135/BWL3531	3	70.2516	178.23	237.45	25.772	98.9633	22.1632	9.63504	18.235	47.7997	40.2146	9.71967
PN486	BC1F7 PDW233*AT14135/BWL3531	1	31.6672	166.9	228.11	30.9075	101.567	27.3714	12.445	21.2251	54.4853	45.4919	15.0063
PN487	BC1F7 PDW233*AT14135/BWL4444	3	70.3005	178.23	237.577	36.5029	111.537	31.623	10.1274	18.1457	43.9022	44.4314	12.523
PN488	BC1F7 PDW233*AT14135/BWL3531	3.66667	80.2	182.717	241.57	29.0366	104.518	25.5913	8.50186	16.7842	38.9604	39.6392	9.31967
PN489	BC1F7 PDW233*AT14135/BWL4444	3.66667	79.6234	182.597	241.273	32.8731	109.2	28.5206	8.08552	16.0287	38.7779	42.4573	12.1663
PN490	BC1F7 PDW233*AT14135/BWL3531	3	71.4593	179.233	237.657	45.862	115.377	36.425	10.1777	17.9782	43.6991	44.1765	12.8897
PN491	BC1F7 PDW233*AT14135/BWL3531	3	70.4998	179.05	237.683	30.1673	104.018	26.5821	8.81675	16.4307	40.2779	38.6851	9.18967
PN492	BC1F7 PDW233*AT14135/BWL3531	3.66667	79.6979	182.717	241.367	27.3502	101.577	25.112	8.54678	17.5651	40.7108	42.0534	10.383
PN493	BC1F7 PDW233*AT14135/BWL4444	3	70.5289	178.323	237.223	32.7831	101.937	28.5234	8.55316	17.625	43.2916	39.813	9.633
PN494	BC1F7 PDW233*AT14135/BWL4444	4	86.1311	193.597	245.657	44.8954	119.965	39.739	7.03038	13.8275	29.6043	39.1695	9.428
PN495	BC1F7 PDW233*AT14135/BWL3531	3	70.3471	174.323	235.93	37.9621	111.953	32.9636	11.362	19.3614	47.3968	46.4038	15.7197
PN496	BC1F7 PDW233*AT14135/BWL3531	3	71.0361	172.11	235.003	33.5519	106.552	28.7808	14.8708	25.1779	58.0899	43.1457	11.5663
PN497	BC1F7 PDW233*AT14135/BWL4444	1	32.2944	167.263	230.44	37.5694	116.14	32.0087	11.379	21.3059	49.2576	50.4358	18.5863
PN498	BC1F7 PDW233*AT14135/BWL3531	3	70.7359	176.323	236.653	32.1345	104.715	28.1696	8.64987	17.1682	42.0042	43.391	11.9497
PN504	BC1F8 PBW114*AT14170/BWL4444	0.666667	25.6439	166.343	229.417	26.1463	98.79	23.5964	13.6487	23.3864	58.6885	50.9224	18.4997
PN505	BC1F8 PBW114*AT14170/BWL3531	3.66667	80.3079	183.657	241.947	32.07	103.175	27.6075	9.67773	19.0533	49.2114	42.405	11.7797
PN506	BC1F8 PBW114*AT14170/BWL4444	1	31.8489	167.303	231.253	47.23	114.252	32.1944	12.3195	20.5761	51.1401	50.1875	17.2463
PN507	BC1F8 PBW114*AT14170/BWL3531	0	11.5562	159.97	217.413	37.9872	111.237	33.6257	14.265	24.6771	60.8485	53.5211	19.5763
PN509	BC1F8 PBW114*AT14170/BWL3531	1.33333	37.6437	167.597	231.21	29.2711	100.525	25.512	11.7782	21.1464	50.5087	48.5555	16.293
PN510	BC1F8 PBW114*AT14170/BWL4444	3.33333	72.9996	179.717	238.31	51.199	121.005	36.9398	9.37826	18.414	41.6263	44.5669	13.4063
PN511	BC1F8 PBW114*AT14170/BWL4444	3.33333	73.0901	180.323	239.027	35.3079	112.928	31.4737	9.68611	17.5621	41.3759	43.0418	12.8697
PN514	BC1F8 PBW114*AT14170/BWL4444	3	70.5843	172.393	235.157	35.4103	113.018	31.3574	11.3065	20.6218	47.9463	49.2434	17.8597
PN515	BC1F8 PBW114*AT14170/BWL3531	1.66667	43.6547	168.11	231.693	48.1133	131.21	42.5199	11.4618	20.3913	49.9208	46.8736	15.7163
PN516	BC1F8 PBW114*AT14170/BWL3531	3	71.2991	175.637	236.01	37.5113	111.103	32.6814	10.4539	19.0561	42.1917	48.3482	16.1697
PN518	BC1F8 PBW114*AT14170/BWL4444	3.33333	73.5701	179.323	237.717	39.7982	116.205	35.1535	8.60526	16.8242	40.1375	43.0415	12.6263
PN523	BC1F8 PBW114*AT14170/BWL3531	2.66667	63.3302	172.393	235.227	32.5662	107.097	28.4717	11.617	19.119	46.4601	49.3429	17.2397
PN524	BC1F8 PBW114*AT14170/BWL4444	2	50.1585	170.717	233.96	34.1449	108.738	29.793	9.36239	17.7747	39.1962	50.3484	17.333
PN527	BC1F8 PBW114*AT14170/BWL4444	2.33333	57.9149	170.727	233.32	37.3041	109.748	31.6912	11.147	19.4814	50.8611	46.0975	14.253
PN528	BC1F8 PBW114*AT14170/BWL4444	0	11.579	164.05	226.317	28.7563	101.42	25.7606	14.219	23.6748	61.012	52.1758	18.5497
PN530	BC1F8 PBW114*AT14170/BWL3531	0	12.6433	164.343	226.39	36.3459	115.208	31.4962	14.7281	23.8257	60.0924	55.2348	19.9497
PN533	BC1F8 PBW114*AT14170/BWL4444	2	50.0866	170.443	233.013	42.8561	116.61	38.1423	11.8811	21.7437	50.6055	52.5474	19.0363
PN537	BC1F8 PBW114*AT14170/BWL3531	3.66667	80.2201	182.717	241.673	36.8052	115.542	31.9057	9.59368	17.928	39.6261	45.4451	13.1697
PN538	BC1F8 PBW114*AT14170/BWL3531	0.666667	26.8446	166.11	228.447	34.9605	107.602	30.446	11.3073	21.1596	50.2747	50.9188	17.993
PN541	BC1F8 PBW114*AT14170/BWL3531	2	50.9781	169.9	233.38	45.8351	117.878	36.0501	10.0865	18.7111	46.5883	45.2937	13.503
PN542	BC1F8 PBW114*AT14170/BWL3531	0.666667	27.2596	166.263	229.437	23.8921	98.8367	21.8852	8.25272	16.8468	33.413	49.071	17.273
PN543	BC1F8 PBW114*AT14170/BWL4444	1.66667	45.5778	169.463	233.013	36.1987	110.475	31.6181	10.0436	18.3382	40.2281	52.7212	19.2997
PN544	BC1F8 PBW114*AT14170/BWL3531	0	12.4932	163.463	225.287	47.5091	123.807	40.5795	13.5859	23.3443	58.8911	53.9643	20.103
PN545	BC1F8 PBW114*AT14170/BWL3531	3	70.8416	178.13	236.87	42.2094	124.402	36.3744	8.65168	18.1778	44.2792	40.3938	10.653
PN546	BC1F8 PBW114*AT14170/BWL4444	3	71.5446	174.01	235.957	42.258	119.913	36.8965	10.1407	19.3888	47.4429	44.1438	11.973
PN547	BC1F8 PBW114*AT14170/BWL4444	0	12.7887	164.233	225.957	23.2634	96.7533	22.031	13.7912	22.5932	59.4079	49.5008	17.3563
PN548	BC1F8 PBW114*AT14170/BWL3531	3.33333	74.1108	178.797	237.433	45.5459	125.377	39.8702	9.94149	17.4524	45.4281	40.0207	10.163
PN550	BC1F8 PBW114*AT14170/BWL4444	3	71.9353	179.797	237.907	44.4432	120.438	38.4763	10.1593	18.8274	50.4996	43.7363	13.0297
PN551	BC1F8 PBW114*AT14170/BWL4444	0	12.9818	158.597	215.213	46.02	123.35	40.0296	14.6709	25.8638	54.5045	56.3895	20.1897
PN552	BC1F8 PBW114*AT14170/BWL4444	0.666667	28.2712	165.343	226.523	32.4991	108.535	27.6222	12.5798	23.2716	56.913	52.4275	19.1063
PN553	BC1F8 PBW114*AT14170/BWL4444	1.66667	47.9246	168.9	231.933	39.3779	118.963	33.9658	6.4944	8.89492	31.288	48.7248	16.4797
PN554	BC1F8 PBW114*AT14170/BWL3531	3	71.2933	175.033	236.077	39.8149	119.512	34.2928	10.1622	17.9802	42.6962	43.9263	12.953
PN555	BC1F8 PBW114*AT14170/BWL3531	2.66667	64.8655	171.597	234.327	42.0246	119.218	37.4969	12.7546	21.8708	53.6567	48.9122	16.7863
PN556	BC1F8 PBW114*AT14170/BWL3531	3.66667	80.9867	182.717	241.537	54.8093	122.188	39.8168	8.8188	16.335	40.1361	42.4388	10.8763
PN558	BC1F8 PBW114*AT14170/BWL4444	1.33333	40.4247	167.06	230.043	35.0121	108.883	30.9784	12.2269	21.9374	55.4419	50.6417	18.9797
PN559	BC1F8 PBW114*AT14170/BWL4444	4	86.4003	189.93	244.337	42.2415	122.102	36.5559	8.42397	16.7982	37.0362	42.4066	12.603
PN564	BC1F8 PBW114*AT14170/BWL3531	3	71.8213	179.567	237.353	36.178	107.275	31.4637	12.3523	20.6764	55.4579	44.8471	12.273
PN565	BC1F8 PBW114*AT14170/BWL3531	3	71.8607	175.463	235.683	56.8123	133.585	49.2092	9.3588	17.2971	43.9694	42.4821	10.9063
PN568	BC1F8 PBW114*AT14170/BWL3531	0	12.907	163.9	225.727	33.3943	108.617	28.4426	14.0754	23.2099	59.0368	55.0854	19.5797
PN570	BC1F8 PBW114*AT14170/BWL4444	1.66667	45.5773	168.567	232.32	38.8945	118.988	34.6082	9.8079	18.525	42.0984	49.3136	17.2597
PN571	BC1F8 PBW114*AT14170/BWL4444	2	53.6692	170.06	233.383	37.7278	113.6	33.0089	11.7987	21.0481	49.5755	52.491	19.2397
PN573	BC1F8 PBW114*AT14170/BWL3531	2	53.5045	169.23	232.847	27.0021	101.64	23.5205	11.0914	19.9995	46.5975	49.8358	18.1397
PN575	BC1F8 PBW114*AT14170/BWL4444	3	71.9227	174.677	235.393	43.3181	122.778	37.4243	6.5185	9.556	29.9697	49.6231	18.0463
PN576	BC1F8 PBW114*AT14170/BWL4444	1.33333	41.7492	168.06	231.577	34.0083	104.04	30.6723	11.6572	20.4813	49.9658	51.7202	19.193
PN579	BC1F8 PBW114*AT14170/BWL4444	3	72.6574	175.393	235.663	34.5166	112.645	29.8263	9.20126	18.741	45.4455	45.0224	13.523
PN580	BC1F8 PBW114*AT14170/BWL3531	3.33333	73.5856	179.99	238.303	47.8495	128.045	41.3374	8.76305	17.3811	43.7347	43.9845	11.673
PN581	BC1F8 PBW114*AT14170/BWL3531	3	71.5253	173.797	235.333	46.7732	123.623	36.6559	10.7045	19.5086	45.1121	46.1732	15.263
PN583	BC1F8 PBW114*AT14170/BWL4444	2	54.5405	170.06	233.637	36.5371	111.692	30.6141	12.0047	21.2524	53.8666	48.7479	17.3063
PN584	BC1F8 PBW114*AT14170/BWL4444	3	72.9614	172.717	234.94	38.5888	112.557	33.9302	10.9815	20.2563	48.0378	47.2704	16.6063
PN586	BC1F8 PBW114*AT14170/BWL3531	2	54.693	169.01	232.36	39.8843	114.08	35.3654	11.6608	20.2	46.5899	50.5707	18.1297
PN588	BC1F8 PBW114*AT14170/BWL3531	3	71.6652	173.367	234.693	29.1217	98.8867	26.4415	10.5612	19.801	48.2509	46.2412	14.723
PN589	BC1F8 PBW114*AT14170/BWL3531	1.33333	42.7823	168.367	231.593	39.319	114.418	33.3733	11.311	19.8189	49.3438	44.6684	13.1063
PN591	BC1F8 PBW114*AT14170/BWL4444	4	87.1695	187.93	244.267	39.3944	118.327	34.0562	7.30198	15.1358	33.7362	41.5154	10.6063
PN592	BC1F8 PBW114*AT14170/BWL3531	3	72.713	177.263	236.453	36.7524	115.262	30.7413	10.3155	18.0449	42.2665	44.8956	14.4797
PN594	BC1F8 PBW114*AT14170/BWL3531	3	72.1017	174.717	235.36	32.2077	105.875	28.2606	8.7371	17.3087	35.9221	46.3278	15.8197
PN595	BC1F8 PBW114*AT14170/BWL4444	1	34.6984	166.393	229.437	21.6692	93.1967	20.4742	12.3206	21.228	51.9423	46.9259	15.4497
PN596	BC1F8 PBW114*AT14170/BWL4444	3.66667	80.7613	182.99	241.41	37.026	115.32	31.8	9.51672	17.4402	41.0636	43.2315	11.903
PN597	BC1F8 PBW114*AT14170/BWL3531	3.33333	74.2447	180.897	239.42	49.3596	126.178	42.2427	8.34733	16.7827	41.7384	42.8139	11.5763
PN600	BC1F8 PBW114*AT14170/BWL3531	0	13.0727	164.9	226.46	44.5706	125.015	38.6823	12.9229	22.3566	58.1928	53.5063	19.2863
PN601	BC1F8 PBW114*AT14170/BWL4444	2.33333	60.9032	171.463	233.483	25.0973	97.7983	22.8219	9.77395	18.9978	46.3739	45.8105	14.4363
PN603	BC1F8 PBW114*AT14170/BWL3531	3.66667	80.8454	183.263	241.88	27.4913	98.2733	24.2369	8.61396	15.877	37.5675	41.6014	11.6697
PN604	BC1F8 PBW114*AT14170/BWL3531	3	72.8751	177.563	236.803	37.7723	116.865	33.5765	12.4863	21.6821	51.4043	48.9186	17.0797
PN607	BC1F8 PBW114*AT14170/BWL4444	2	55.7959	169.263	232.997	42.6038	123.162	38.1898	8.23357	14.2892	38.7338	50.6115	17.723
PN609	BC1F8 PBW114*AT14170/BWL4444	3	72.5838	173.443	234.737	41.4476	120.397	35.5284	10.2218	18.4389	45.4605	45.7429	14.7297
PN610	BC1F8 PBW114*AT14170/BWL4444	0	13.6665	164.777	226.773	40.5099	117.007	35.1559	12.5088	22.3723	56.6469	52.5284	18.873
PN612	BC1F8 PBW114*AT14170/BWL3531	3	72.3644	180.263	238.317	32.2872	107.072	28.0549	9.69698	17.8592	40.6524	43.8269	12.993
PN613	BC1F8 PBW114*AT14170/BWL4444	1.33333	41.2693	167.7	231.383	38.9406	113.607	34.3183	11.9466	20.9594	51.7713	51.9087	19.1863
PN614	BC1F8 PBW114*AT14170/BWL4444	3	73.4006	172.797	234.24	44.2877	117.257	35.4608	10.8914	20.011	45.9478	48.8132	17.223
PN617	BC1F8 PBW114*AT14170/BWL3531	3	72.7952	178.637	237.333	32.3943	107.077	27.2396	8.87502	16.6292	41.2422	43.1999	11.2697
PN618	BC1F8 PBW114*AT14170/BWL3531	0	14.1538	164.233	226.317	31.929	102.5	27.6721	13.8761	22.8504	59.5791	54.6526	19.8497
PN619	BC1F8 PBW114*AT14170/BWL3531	1	35.4741	166.7	230.127	26.5247	98.6067	23.751	12.3871	21.0679	51.9279	52.2569	19.0363
PN620	BC1F8 PBW114*AT14170/BWL3531	3	72.4963	176.897	236.387	31.3727	105.793	27.352	10.6637	19.9772	46.38	49.7056	17.6597
PN622	BC1F8 PBW114*AT14170/BWL3531	3	72.9281	178.597	237.313	36.4764	112.278	30.6218	10.3182	17.9574	43.5423	44.417	14.0497
PN624	BC1F8 PBW114*AT14170/BWL3531	3.66667	80.5367	181.657	240.687	31.1888	104.722	26.8331	9.67108	18.8667	50.0439	38.0588	8.058
PN627	BC1F8 PBW114*AT14170/BWL3531	3	73.0397	173.657	235.607	35.2258	110.95	31.3591	11.5949	20.7052	47.1129	51.0305	18.1763
PN630	BC1F8 PBW114*AT14170/BWL4444	1	35.4767	167.717	231.737	43.0401	117.937	38.6094	11.2651	20.8608	48.0872	50.5009	18.0997
PN633	BC1F8 PBW114*AT14170/BWL4444	3.33333	75.7354	181.23	240.043	45.7355	128.775	39.1331	9.38562	16.2881	38.9703	43.6629	12.673
PN634	BC1F8 PBW114*AT14170/BWL3531	0.333333	23.9577	164.93	226.15	21.3649	94.23	20.4345	9.48262	18.2816	39.2365	54.2085	19.6997
PN635	BC1F8 PBW114*AT14170/BWL3531	3.66667	81.8979	184.717	242.023	30.2725	103.247	27.6154	7.70969	16.1933	37.4463	38.6168	9.183
PN636	BC1F8 PBW114*AT14170/BWL4444	3.66667	81.9299	181.06	239.143	30.0309	102.592	27.2878	9.98476	17.9188	43.4152	46.0113	14.603
PN637	BC1F8 PBW114*AT14170/BWL4444	1.33333	42.2831	167.727	231.11	37.0962	109.278	32.85	12.1034	21.0346	50.045	46.0463	15.2997
PN638	BC1F8 PBW114*AT14170/BWL4444	3	73.1505	172.677	234.55	30.5752	100.22	27.6007	10.9972	20.0703	48.3129	48.1331	16.6497
PN639	BC1F8 PBW114*AT14170/BWL3531	3.33333	74.955	181.717	240.553	33.1038	106.813	28.2625	9.20826	16.2646	38.6823	43.0433	12.0663
PN641	BC1F8 PBW114*AT14170/BWL4444	1	36.2163	165.897	228.013	40.18	117.72	34.0006	11.2235	20.3482	51.0757	48.7475	16.7763
PN642	BC1F8 PBW114*AT14170/BWL3531	3	73.2669	174.597	235.66	29.7414	98.99	27.3819	11.2788	19.0704	47.9145	45.7744	15.5363
PN643	BC1F8 PBW114*AT14170/BWL4444	4	87.7548	190.597	244.59	40.6932	120.937	35.4583	7.34101	14.7366	36.2262	39.457	9.11633
PN644	BC1F8 PBW114*AT14170/BWL4444	0.333333	21.4876	165.343	227.603	43.7231	122.757	39.1331	12.552	21.6178	53.6079	49.7378	17.163
PN645	BC1F8 PBW114*AT14170/BWL4444	3	73.1076	174.597	235.86	36.7915	112.763	31.6492	9.89639	19.1651	45.0969	45.6774	13.973
PN647	BC1F8 PBW114*AT14170/BWL3531	3.33333	75.4971	179.797	238.017	28.3057	98.11	24.9863	10.015	18.4288	41.8179	44.2053	13.2297
PN648	BC1F8 PBW114*AT14170/BWL4444	4	87.9297	186.717	243.927	24.9562	91.0583	22.0083	7.99447	16.4167	35.6444	40.7291	10.083
PN650	BC1F8 PBW114*AT14170/BWL3531	3	73.5208	172.93	234.947	35.5392	106.853	31.3577	10.2986	19.8252	45.5693	49.242	16.6797
PN651	BC1F8 PBW114*AT14170/BWL3531	3.66667	82.8805	184.05	242.247	32.9792	104.11	29.347	8.10432	16.5222	37.2213	43.3662	11.513
PN654	BC1F8 PBW114*AT14170/BWL4444	3	73.2529	173.443	234.937	36.1613	116.412	31.3179	10.4496	19.2675	47.5893	48.5708	17.673
PN658	BC1F8 PBW114*AT14170/BWL4444	0	14.7269	163.597	224.963	45.6954	121.102	39.2493	9.36977	18.391	38.1685	54.9927	19.9697
PN659	BC1F8 PBW114*AT14170/BWL3531	3.66667	82.6492	184.303	242.003	28.8136	101.133	25.5365	8.29582	15.9424	39.1461	35.4419	8.02133
PN660	BC1F8 PBW114*AT14170/BWL3531	0	14.2964	163.263	224.623	31.6578	106.492	27.1081	13.3843	22.9484	58.6692	54.4698	19.5363
PN664	BC1F8 PBW114*AT14170/BWL3531	1	36.8315	166.393	228.417	24.3991	99.0167	22.2587	11.0556	20.0296	51.0176	47.4732	15.833
PN665	BC1F8 PBW114*AT14170/BWL4444	3	73.7045	179.11	238.24	37.6417	116.922	32.31	9.94439	17.381	40.3327	45.5442	15.1297
PN666	BC1F8 PBW114*AT14170/BWL3531	3.66667	82.8458	187.99	243.923	28.1385	103.903	24.9208	8.01787	14.94	35.0318	41.9394	11.193
PN667	BC1F8 PBW114*AT14170/BWL3531	3.66667	83.0235	184.303	242.42	47.4264	118.233	37.122	9.70827	17.8385	45.8777	38.6703	8.693
PN668	BC1F8 PBW114*AT14170/BWL3531	3.66667	84.8592	181.263	239.98	40.3711	122.207	34.6991	9.34886	18.4787	47.021	43.3558	11.7297
PN670	BC1F8 PBW114*AT14170/BWL4444	3	73.9152	173.777	235.043	35.7726	106.15	31.3041	11.4069	19.0326	46.3024	48.5608	17.483
PN671	BC1F8 PBW114*AT14170/BWL4444	3	73.9452	179.11	237.857	38.5344	112.622	34.247	9.54547	17.8605	39.9016	46.4484	14.203
PN672	BC1F8 PBW114*AT14170/BWL3531	3.66667	84.8077	181.597	240.29	38.8416	116.248	33.6495	9.32217	16.01	39.198	40.9389	11.2163
PN675	BC1F8 PBW114*AT14170/BWL3531	3.33333	78.9361	181.05	239.67	23.454	97.3083	21.9996	8.43784	17.4123	41.0012	42.4274	10.703
PN676	BC1F8 PBW114*AT14170/BWL3531	3	74.2177	179.11	237.563	37.7035	111.912	33.4626	12.8943	22.0739	59.3776	43.9188	13.033
PN677	BC1F8 PBW114*AT14170/BWL4444	2.33333	61.5494	171.263	233.597	38.4051	118.193	34.4742	10.3318	20.0173	48.6551	46.7795	14.7597
PN680	BC1F8 PBW114*AT14170/BWL4444	2.33333	61.0701	171.597	234.017	40.5435	109.805	32.1641	11.774	20.4202	48.1816	50.0312	17.6897
PN682	BC1F8 PBW114*AT14170/BWL4444	3	74.5168	178.657	237.547	27.6504	103.288	24.6231	9.19065	18.1566	44.5877	42.2109	11.4997
PN683	BC1F8 PBW114*AT14170/BWL3531	3	74.2622	175.637	236.317	39.0701	117.42	33.9583	9.60578	19.4311	44.8364	46.6117	15.963
PN684	BC1F8 PBW114*AT14170/BWL3531	3	74.4445	173.11	235	42.7702	117.132	37.8787	10.7119	18.4658	45.5342	45.6679	15.2597
PN685	BC1F8 PBW114*AT14170/BWL3531	3	74.1537	179.93	238	33.9526	109.645	30.2619	8.62002	17.0949	40.5498	45.0418	12.2897
PN686	BC1F8 PBW114*AT14170/BWL3531	2.66667	67.0726	171.597	234.173	50.1247	130.37	44.104	9.4569	18.8138	46.542	44.6529	13.333
PN687	BC1F8 PBW114*AT14170/BWL4444	0	14.4711	160.463	220.517	56.017	136.985	48.9592	14.5123	24.7629	58.0479	56.2857	20.1497
PN688	BC1F8 PBW114*AT14170/BWL3531	3	75.4217	176.597	236.343	27.9897	100.683	25.9077	9.55764	18.2722	44.2903	46.1569	15.193
PN689	BC1F8 PBW114*AT14170/BWL3531	3	75.1684	176.443	236.82	38.4432	118.675	32.8913	9.9179	18.9168	42.7304	46.9901	15.193
PN690	BC1F8 PBW114*AT14170/BWL3531	0	15.6539	161.657	223.737	37.9184	116.798	32.6189	13.3775	22.8206	59.5503	56.6441	20.323
PN691	BC1F8 PBW114*AT14170/BWL4444	3	75.9589	173.367	234.4	32.7533	110.223	28.3571	10.4555	19.5709	48.8487	47.1798	16.1763
PN694	BC1F8 PBW114*AT14170/BWL4444	2	57.3129	170.13	233.617	36.835	113.793	32.1992	10.5492	20.3093	44.8468	55.523	19.5663
PN699	BC1F8 PBW114*AT14170/BWL3531	3.66667	86.3514	181.637	239.737	39.4855	117.298	34.7346	9.8448	18.9891	41.7038	50.4504	18.073
PN701	BC1F8 PBW114*AT14170/BWL4444	3	76.1563	172.99	234.103	55.1546	128.822	45.064	14.1196	24.9925	62.4922	57.5283	20.443
PN702	BC1F8 PBW114*AT14170/BWL3531	3.66667	87.4086	181.897	240.957	35.8528	108.822	30.8239	9.05404	17.1648	39.3623	44.3518	12.9097
PN703	BC1F8 PBW114*AT14170/BWL3531	3.33333	81.2684	180.01	238.077	28.5642	101.572	24.6239	8.91195	18.3931	42.1829	44.5906	13.383
PN704	BC1F8 PBW114*AT14170/BWL4444	3	75.3561	178.567	237.28	34.8208	108.96	30.4055	15.2027	25.4483	52.5928	47.6727	15.873
PN705	BC1F8 PBW114*AT14170/BWL4444	3.66667	88.9033	186.657	243.2	40.4575	120.445	35.8127	10.2382	18.4924	43.6374	44.0679	12.6263
PN706	BC1F8 PBW114*AT14170/BWL4444	2	58.1846	170.567	233.097	36.0139	110.017	32.2418	14.3759	24.1234	59.5607	55.6807	20.0797
PN707	BC1F8 PBW114*AT14170/BWL4444	3.33333	81.2988	181.383	240.247	38.7459	112.015	34.4307	7.91118	15.9973	27.1058	56.001	20.1697
PN709	BC1F8 PBW114*AT14170/BWL3531	3	76.4719	173.263	234.313	19.234	90.6283	19.1922	9.53947	18.4043	43.8882	46.4005	15.533
PN710	BC1F8 PBW114*AT14170/BWL3531	0.333333	24.4818	165.93	228.443	30.0903	98.1467	26.8217	11.5577	19.8119	47.5115	49.449	17.303
PN711	BC1F8 PBW114*AT14170/BWL4444	3.33333	81.4609	181.263	239.737	31.2389	104.198	28.2811	12.0412	21.0549	47.5525	52.5292	19.593
PN712	BC1F8 PBW114*AT14170/BWL4444	3.66667	88.9524	185.01	242.4	37.8787	113.623	33.027	9.11929	17.5268	44.1216	44.531	12.7963
PN713	BC1F8 PBW114*AT14170/BWL3531	2	57.6536	170.597	233.59	36.7271	113.712	31.8839	8.04084	16.122	37.4004	41.3473	10.313
PN715	BC1F8 PBW114*AT14170/BWL4444	2	58.8842	170.01	233.403	30.4407	104.328	26.9912	11.4749	19.1534	45.9899	50.3103	18.0663
PN716	BC1F8 PBW114*AT14170/BWL4444	0.666667	31.3935	165.06	227.05	41.8502	122.658	36.9262	12.6642	21.3207	54.9717	50.1819	18.283
PN718	BC1F8 PBW114*AT14170/BWL3531	1	38.1116	166.717	228.833	33.4482	105.762	29.5327	11.8254	20.5514	49.0266	49.1447	17.5397
PN721	BC1F8 PBW114*AT14170/BWL4444	0	15.8546	162.033	223.473	46.6399	123.433	39.7254	13.8454	23.3697	59.5591	55.4446	19.373
PN723	BC1F8 PBW114*AT14170/BWL3531	3	75.8939	173.393	235.247	27.5879	102.953	25.3101	8.48978	16.6281	37.6106	41.116	10.293
PN725	BC1F8 PBW114*AT14170/BWL3531	3.66667	89.0835	181.97	240.927	34.3167	107.372	29.6748	9.5176	17.7422	40.5249	42.9498	12.343
PN726	BC1F8 PBW114*AT14170/BWL4444	4	94.9591	189.263	244.273	52.3828	131.967	45.9356	8.15051	16.5145	34.8119	44.1126	12.733
PN727	BC1F8 PBW114*AT14170/BWL4444	3	76.617	179.597	238.263	51.9334	130.323	46.7071	9.68963	17.1398	40.901	45.5854	14.053
PN728	BC1F8 PBW114*AT14170/BWL4444	3	76.3661	173.637	234.467	34.2047	111.408	29.8427	11.3818	18.9617	48.9644	45.979	14.7663
PN729	BC1F8 PBW114*AT14170/BWL3531	3	76.441	177.99	236.65	28.6025	98.98	25.6476	10.3919	18.7343	43.0859	46.631	15.3863
PN733	BC1F8 PBW114*AT14170/BWL3531	1.33333	45.4264	168.343	231.37	26.6821	100.487	24.2069	10.8802	19.7001	47.0656	48.7146	16.9697
PN734	BC1F8 PBW114*AT14170/BWL3531	0	15.5805	163.797	226.013	33.8394	109.933	29.6589	14.339	23.1465	60.656	58.1115	20.5163
PN736	BC1F8 PBW114*AT14170/BWL3531	3.66667	90.1931	184.97	242.633	31.5664	107.55	28.0175	8.53243	16.3919	34.9582	41.4499	10.5763
PN738	BC1F8 PBW114*AT14170/BWL4444	1	38.014	167.05	230.127	30.9792	111.05	27.7274	11.8642	21.7216	50.8305	51.7595	18.583
PN739	BC1F8 PBW114*AT14170/BWL3531	3	77.2603	175.567	236.147	35.862	112.568	32.7616	10.2383	18.0551	42.7376	45.4248	14.1363
PN741	BC1F8 PBW114*AT14170/BWL4444	1.33333	45.3912	168.343	231.663	34.3956	114.123	33.0974	10.7563	18.5975	44.8709	47.3303	16.5063
PN742	BC1F8 PBW114*AT14170/BWL4444	0	15.669	163.263	225.013	45.4194	134.23	46.5998	11.2207	19.9116	46.7767	50.737	18.9897
PN743	BC1F8 PBW114*AT14170/BWL4444	1.33333	45.4557	167.7	230.43	48.7686	136.717	49.559	9.14373	17.591	41.9035	43.9235	12.093
PN746	BC1F8 PBW114*AT14170/BWL3531	0	17.1968	160.463	220.763	41.7643	121.53	40.1803	11.0316	18.7659	45.0432	46.9239	16.4963
PN747	BC1F8 PBW114*AT14170/BWL4444	3.66667	90.6166	181.97	240.22	46.093	128.373	44.4191	9.45861	16.5492	38.4231	45.3485	13.7663
PN749	BC1F8 PBW114*AT14170/BWL3531	3	77.479	179.383	237.583	41.9031	116.777	31.8556	9.0143	17.4996	39.0763	47.0418	16.7597
PN750	BC1F8 PBW114*AT14170/BWL4444	3	76.2931	177.597	236.713	35.4821	114.692	34.1751	10.2886	18.4818	45.0763	44.9027	13.543
PN753	BC1F8 PBW114*AT14170/BWL3531	3	77.6908	178.383	237.377	34.8927	111.498	34.5047	8.41071	15.1538	36.317	39.6077	9.55467
PN755	BC1F8 PBW114*AT14170/BWL4444	0	17.125	161.797	224.1	42.5218	120.613	38.4861	10.9413	19.7239	48.7418	45.1208	12.703
PN756	BC1F8 PBW114*AT14170/BWL3531	0	16.7361	159.637	218.52	33.6688	111.837	30.5431	9.48809	16.6459	38.4531	44.7685	12.1197
PN758	BC1F8 PBW114*AT14170/BWL4444	3	77.082	177.367	237.25	36.1964	117.788	36.8137	10.3902	19.1568	45.2341	47.1831	16.533
PN760	BC1F8 PBW114*AT14170/BWL4444	1	38.3709	167.05	229.107	37.3412	107.743	30.8896	12.7474	21.4401	55.1288	52.1735	19.003
PN761	BC1F8 PBW114*AT14170/BWL3531	2	60.9926	170.06	233.073	23.7191	95.465	20.6797	9.73385	16.8764	40.4202	44.1679	13.223
PN763	BC1F8 PBW114*AT14170/BWL4444	3	77.1617	177.657	236.877	31.2109	109.522	31.5848	8.97944	16.364	37.9812	42.5492	12.8063
PN764	BC1F8 PBW114*AT14170/BWL3531	3.66667	91.0037	184.9	242.73	32.9652	106.11	28.7802	11.4006	19.1601	47.7988	47.9205	16.423
PN765	BC1F8 PBW114*AT14170/BWL3531	3.33333	84.0993	180.7	238.633	25.5757	99.5117	23.4975	8.4848	17.3882	43.4778	39.8494	9.87967
PN766	BC1F8 PBW114*AT14170/BWL4444	3.33333	83.929	181.383	240.013	36.5898	115.168	35.1888	8.95478	18.4575	41.9534	46.1272	13.363
PN767	BC1F8 PBW114*AT14170/BWL4444	1.33333	47.3212	167.393	230.997	34.5647	109.728	30.2168	12.0897	21.3694	52.1461	50.9681	18.753
PN768	BC1F8 PBW114*AT14170/BWL3531	3	77.9101	175.303	235.767	32.7765	109.55	32.6677	11.0384	19.7889	46.4409	47.4325	16.3563
PN770	BC1F8 PBW114*AT14170/BWL3531	3	78.0798	174.777	235.387	34.4183	104.273	29.7201	9.54679	19.1669	44.013	45.8048	14.7263
PN772	BC1F8 PBW114*AT14170/BWL4444	1	39.9355	167.263	229.453	37.3297	116.47	32.5323	11.278	20.4904	51.661	49.0679	16.4863
PN773	BC1F8 PBW114*AT14170/BWL4444	4	96.0751	187.93	243.62	30.9728	114.835	30.9425	7.71053	15.6048	40.3493	38.2323	8.88633
PN775	BC1F8 PBW114*AT14170/BWL4444	3.66667	93.9293	185.97	243.513	38.3427	117.328	33.365	8.18286	14.4793	33.4527	39.1186	9.68133

## Sheet: Table S5
Table S5 Summary of principal component analysis for the studied traits across three environments (E1, E2, E3) and the combined environment (CE).
PC	Eigen value_E1	Eigen value_E2	Eigen value_E3	Eigen value_CE	Variance_E1 (%)	Variance_E2 (%)	Variance_E3 (%)	Variance_CE (%)	Cumulative Variance_E1 (%)	Cumulative Variance_E2 (%)	Cumulative Variance_E3 (%)	Cumulative Variance_CE (%)
Dim.1	5.23658	3.82271	4.56616	5.09296	43.6382	31.8559	38.0513	51.4296	43.6382	31.8559	38.0513	51.4296
Dim.2	1.81873	1.80996	2.70889	1.21687	15.1561	15.083	22.5741	12.0001	58.7942	46.9389	60.6254	63.0983
Dim.3	1.25962	1.40916	1.15563	0.924189	10.4969	11.743	9.63029	8.84189	69.2911	58.6819	70.2557	72.3402
Dim.4	0.847655	1.0165	0.656189	0.703331	7.06379	8.47082	5.46824	6.53331	76.3549	67.1527	75.724	79.3735
Dim.5	0.79474	0.844145	0.595526	0.525865	6.62283	7.03454	4.96272	5.75865	82.9777	74.1873	80.6867	84.6321
Dim.6	0.596323	0.746769	0.54561	0.497748	4.96936	6.22308	4.54675	4.27748	87.9471	80.4103	85.2334	89.6096
Dim.7	0.5008	0.660495	0.508192	0.395705	4.17333	5.50412	4.23493	3.65705	92.1204	85.9145	89.4684	93.5667
Dim.8	0.384355	0.583965	0.387897	0.284772	3.20296	4.86637	3.23247	3.24772	95.3234	90.7808	92.7008	96.4144
Dim.9	0.248251	0.574558	0.317327	0.233138	2.06876	4.78799	2.64439	2.01038	97.3921	95.5688	95.3452	97.9037
Dim.10	0.14571	0.281514	0.295018	0.125423	1.21425	2.34595	2.45849	1.44423	98.6064	97.9148	97.8037	98.6758
Dim.11	0.129256	0.213835	0.221133	0.105679	1.07713	1.78196	1.84278	1.00456	99.6835	99.6967	99.6465	99.8465
Dim.12	0.0379786	0.0363922	0.0424227	0.0983456	0.316488	0.303268	0.353523	0.200866	100	100	100	100

## Sheet: Table S6
	Table S6: List of significant MTAs associated with cold stress tolerance across individual environments.
S.no.	SNP	Model	Env	Chr	Pos	P.value	MAF	nobs	Effect	H&B.P.Value	(-LOG10_P.Value)	PVE %
1	AX-94863732	FarmCPU	E1	1A	577436073	0.00070652	0.194118	340	-0.199251	0.551768	3.15088	NA
2	AX-94927265	FarmCPU	CE	1A	520007919	0.000155243	0.0911765	340	-0.382732	0.285681	3.80899	NA
3	AX-95246613	BLINK	E1	1A	512251341	0.000107192	0.216176	340	-0.267424	0.27947	3.96984	NA
4	AX-95246613	BLINK	E2	1A	512251341	0.000307449	0.216176	340	-0.336402	0.433053	3.51223	NA
5	AX-94670671	BLINK	E2	1A	506675655	0.000403595	0.254412	340	-0.282931	0.433053	3.39405	NA
6	AX-95235766	BLINK	E2	1A	92993999	0.000828975	0.0588235	340	-1.37155	0.433053	3.08146	NA
7	AX-95246613	BLINK	E3	1A	512251341	0.000150871	0.216176	340	-0.35603	0.147487	3.8214	NA
8	AX-94670671	BLINK	E3	1A	506675655	0.000260606	0.254412	340	-0.294405	0.147487	3.58401	NA
9	AX-95236907	BLINK	E3	1A	508632387	0.000310888	0.244118	340	-0.287854	0.161437	3.5074	NA
10	AX-94571120	BLINK	E3	1A	506449623	0.000855124	0.235294	340	-0.272065	0.285459	3.06797	NA
11	AX-95246613	BLINK	CE	1A	512251341	0.0003709	0.216176	340	-0.325703	0.623374	3.43074	NA
12	AX-94670671	BLINK	CE	1A	506675655	0.000597131	0.254412	340	-0.269551	0.623374	3.22393	NA
13	AX-95172504	FarmCPU	E1	1B	69605547	2.82205e-07	0.105882	340	0.438149	0.00200533	6.54944	21.9044
14	AX-94682476	FarmCPU	E1	1B	69684979	4.56849e-07	0.101471	340	0.0523773	0.00200533	6.34023	18.4621
15	AX-95196667	FarmCPU	E1	1B	117853445	7.73677e-06	0.476471	340	-0.923849	0.0144631	5.11144	NA
16	AX-95679601	FarmCPU	E1	1B	201441252	0.000685372	0.483824	340	-0.872149	0.551768	3.16407	NA
17	AX-95196667	FarmCPU	E2	1B	117853445	2.11396e-06	0.476471	340	-1.25331	0.010586	5.6749	42.6769
18	AX-95172504	FarmCPU	E2	1B	69605547	1.05004e-05	0.105882	340	0.42767	0.0245369	4.97879	NA
19	AX-95196667	FarmCPU	E3	1B	117853445	5.47918e-09	0.476471	340	-1.56413	5.12139e-05	8.26128	24.5476
20	AX-94708814	FarmCPU	E3	1B	56172886	1.42267e-07	0.448529	340	0.543589	0.000664883	6.8469	4.67942
21	AX-94507852	FarmCPU	E3	1B	542521801	0.000524824	0.242647	340	0.249554	0.490553	3.27999	NA
22	AX-95196667	FarmCPU	CE	1B	117853445	1.75517e-07	0.476471	340	-1.36653	0.00164056	6.75568	2.55777
23	AX-95172504	FarmCPU	CE	1B	69605547	7.69818e-06	0.105882	340	0.41705	0.0359774	5.11361	NA
24	AX-95196667	BLINK	E1	1B	117853445	1.86941e-06	0.476471	340	-1.06587	0.0174734	5.72829	44.651
25	AX-94708814	BLINK	E1	1B	56172886	5.00615e-05	0.448529	340	0.333921	0.233962	4.3005	NA
26	AX-95172504	BLINK	E1	1B	69605547	0.000352948	0.105882	340	0.134382	0.509758	3.45229	NA
27	AX-95679601	BLINK	E1	1B	201441252	0.000637336	0.483824	340	-0.933411	0.595718	3.19563	NA
28	AX-95196667	BLINK	E2	1B	117853445	1.66224e-05	0.476471	340	-1.16385	0.15537	4.77931	NA
29	AX-95011769	BLINK	E2	1B	554735344	0.000646155	0.248529	340	-0.268701	0.433053	3.18966	NA
30	AX-94708814	BLINK	E2	1B	56172886	0.000989027	0.448529	340	0.317934	0.433053	3.00479	NA
31	AX-95196667	BLINK	E3	1B	117853445	1.2904e-05	0.476471	340	-1.10567	0.120614	4.88928	NA
32	AX-94708814	BLINK	E3	1B	56172886	7.60492e-05	0.448529	340	0.332731	0.147487	4.11891	NA
33	AX-95017670	BLINK	E3	1B	554735344	0.000186092	0.248529	340	-0.296399	0.147487	3.73027	NA
34	AX-95196667	BLINK	CE	1B	117853445	1.85477e-05	0.476471	340	-1.13024	0.173365	4.73171	NA
35	AX-94471137	FarmCPU	E1	1D	414508759	6.43626e-07	0.219118	340	-0.323847	0.00200533	6.19137	4.44451
36	AX-94471137	FarmCPU	E2	1D	414508759	4.89215e-06	0.219118	340	-0.331724	0.0152423	5.3105	3.77032
37	AX-94695356	FarmCPU	E3	1D	184475180	3.96725e-06	0.075	340	0.954452	0.00741638	5.40151	7.10467
38	AX-94503893	FarmCPU	E3	1D	408245547	6.21814e-06	0.245588	340	-0.322953	0.00968683	5.20634	NA
39	AX-94471137	FarmCPU	CE	1D	414508759	0.00013664	0.219118	340	-0.298419	0.285681	3.86442	NA
40	AX-94645057	BLINK	E1	1D	127933664	0.000576964	0.104412	340	-0.934226	0.595718	3.23885	NA
41	AX-94471137	BLINK	E2	1D	414508759	0.000294016	0.219118	340	-0.327162	0.433053	3.53163	NA
42	AX-95683167	BLINK	E2	1D	410464702	0.000447041	0.248529	340	-0.280914	0.433053	3.34965	NA
43	AX-94403925	BLINK	E2	1D	408207062	0.00048198	0.254412	340	-0.280388	0.433053	3.31697	NA
44	AX-94922154	BLINK	E2	1D	408535202	0.000490981	0.270588	340	-0.277286	0.433053	3.30894	NA
45	AX-94453107	BLINK	E2	1D	407916367	0.000559886	0.264706	340	-0.272248	0.433053	3.2519	NA
46	AX-95014178	BLINK	E2	1D	410506622	0.000621189	0.241176	340	-0.276458	0.433053	3.20678	NA
47	AX-94503893	BLINK	E2	1D	408245547	0.000663889	0.245588	340	-0.276817	0.433053	3.1779	NA
48	AX-94742378	BLINK	E2	1D	412162993	0.000800642	0.25	340	-0.270533	0.433053	3.09656	NA
49	AX-94516354	BLINK	E2	1D	412091150	0.000831744	0.247059	340	-0.269674	0.433053	3.08001	NA
50	AX-95148840	BLINK	E2	1D	408200786	0.000935019	0.261765	340	-0.258814	0.433053	3.02918	NA
51	AX-94403925	BLINK	E3	1D	408207062	0.000151204	0.254412	340	-0.306559	0.147487	3.82044	NA
52	AX-94503893	BLINK	E3	1D	408245547	0.000158344	0.245588	340	-0.309156	0.147487	3.8004	NA
53	AX-95148840	BLINK	E3	1D	408200786	0.000178784	0.261765	340	-0.294984	0.147487	3.74767	NA
54	AX-94453107	BLINK	E3	1D	407916367	0.000182851	0.264706	340	-0.297385	0.147487	3.7379	NA
55	AX-94742606	BLINK	E3	1D	412162993	0.000203301	0.25	340	-0.301864	0.147487	3.69186	NA
56	AX-94471137	BLINK	E3	1D	414508759	0.000205326	0.219118	340	-0.338134	0.147487	3.68756	NA
57	AX-95683412	BLINK	E3	1D	410464702	0.000214258	0.248529	340	-0.298495	0.147487	3.66906	NA
58	AX-94922585	BLINK	E3	1D	408535202	0.000214849	0.270588	340	-0.296458	0.147487	3.66787	NA
59	AX-95014770	BLINK	E3	1D	410506622	0.00023696	0.241176	340	-0.299035	0.147487	3.62533	NA
60	AX-94432771	BLINK	E3	1D	408245547	0.000268245	0.254412	340	-0.291197	0.147487	3.57147	NA
61	AX-95145127	BLINK	E3	1D	414508531	0.000446741	0.277941	340	-0.276241	0.215014	3.34994	NA
62	AX-94695356	BLINK	E3	1D	184475180	0.000477244	0.075	340	0.512559	0.215014	3.32126	NA
63	AX-94893816	BLINK	E3	1D	415413501	0.000486414	0.248529	340	-0.282993	0.215014	3.31299	NA
64	AX-94516050	BLINK	E3	1D	412091150	0.000577681	0.247059	340	-0.280067	0.215983	3.23831	NA
65	AX-95004153	BLINK	E3	1D	412219093	0.000656762	0.242647	340	-0.277193	0.236106	3.18259	NA
66	AX-95015996	BLINK	E3	1D	414777772	0.00098154	0.238235	340	-0.268657	0.31636	3.00809	NA
67	AX-94471137	BLINK	CE	1D	414508759	0.000430977	0.219118	340	-0.312316	0.623374	3.36555	NA
68	AX-95683498	BLINK	CE	1D	410464702	0.000520516	0.248529	340	-0.272514	0.623374	3.28357	NA
69	AX-94403925	BLINK	CE	1D	408207062	0.000720498	0.254412	340	-0.266697	0.623374	3.14237	NA
70	AX-94922585	BLINK	CE	1D	408535202	0.000735543	0.270588	340	-0.263679	0.623374	3.13339	NA
71	AX-94453107	BLINK	CE	1D	407916367	0.000834761	0.264706	340	-0.258825	0.623374	3.07844	NA
72	AX-95014770	BLINK	CE	1D	410506622	0.000864966	0.241176	340	-0.264179	0.623374	3.063	NA
73	AX-94452908	FarmCPU	E3	2B	791959223	5.00752e-05	0.375	340	0.275009	0.0520059	4.30038	NA
74	AX-95024633	FarmCPU	CE	2B	6210321	0.000408184	0.482353	340	-0.285982	0.476912	3.38914	NA
75	AX-94754126	FarmCPU	E2	3B	9036114	2.26511e-06	0.177941	340	0.349678	0.010586	5.64491	5.40456
76	AX-94754126	FarmCPU	E3	3B	9036114	1.29107e-05	0.177941	340	0.315199	0.0172395	4.88905	NA
77	AX-95157474	FarmCPU	E3	3B	97914591	1.60812e-05	0.101471	340	-0.600464	0.0187889	4.79368	NA
78	AX-94754126	FarmCPU	CE	3B	9036114	0.00013629	0.177941	340	0.270944	0.285681	3.86554	NA
79	AX-94754126	BLINK	E2	3B	9036114	0.00059222	0.177941	340	0.297753	0.433053	3.22752	NA
80	AX-94754126	BLINK	E3	3B	9036114	0.000818739	0.177941	340	0.292783	0.283435	3.08685	NA
81	AX-94754126	BLINK	CE	3B	9036114	0.000943766	0.177941	340	0.281436	0.623374	3.02514	NA
82	AX-95252161	FarmCPU	E1	3D	7244170	1.60039e-05	0.188235	340	0.239024	0.0213698	4.79577	NA
83	AX-94660841	BLINK	E3	3D	191099864	0.000534513	0.248529	340	-0.277346	0.215014	3.27204	NA
84	AX-95094133	FarmCPU	E1	4B	416306311	1.53703e-05	0.47524	340	-0.751579	0.0213698	4.81332	NA
85	AX-95094133	FarmCPU	E3	4B	416306311	0.000697742	0.47524	340	-0.713739	0.59289	3.15631	NA
86	AX-95094133	FarmCPU	CE	4B	416306311	0.000747386	0.47524	340	-0.708431	0.776201	3.12646	NA
87	AX-95094133	BLINK	E1	4B	416306311	0.000436297	0.47524	340	-0.66362	0.509758	3.36022	NA
88	AX-95094133	BLINK	CE	4B	416306311	0.000996892	0.47524	340	-0.755513	0.623374	3.00135	NA
89	AX-94496391	FarmCPU	E2	5A	559505910	1.53476e-05	0.179412	340	-0.461958	0.0286907	4.81396	NA
90	AX-95251140	FarmCPU	CE	5A	535731905	0.000979154	0.179412	340	-0.264277	0.915215	3.00915	NA
91	AX-95228006	FarmCPU	E1	5A	590686044	2.64205e-06	0.322059	340	0.274842	0.00999601	5.57806	5.89497
92	AX-95228006	FarmCPU	E2	5A	590686044	3.13334e-06	0.322059	340	0.879281	0.00999698	5.50399	6.37923
93	AX-95228006	BLINK	E1	5A	590686044	9.26509e-06	0.322059	340	0.817129	0.0075998	5.03315	10.5833
94	AX-95228006	BLINK	E2	5A	590686044	3.75468e-06	0.322059	340	0.576785	0.0456598	5.42543	7.04568
95	AX-95015035	FarmCPU	E1	5A	399369678	4.12948e-06	0.292647	340	0.459891	0.00999601	5.3841	12.6947
96	AX-95015035	FarmCPU	E2	5A	399369678	8.82798e-06	0.292647	340	0.210142	0.0054797	5.05414	16.4869
97	AX-95015035	BLINK	E1	5A	399369678	3.04e-06	0.292647	340	0.6255	9.93743e-05	5.51713	10.6473
98	AX-95015035	BLINK	E2	5A	399369678	1.14e-06	0.292647	340	0.937771	0.000129964	5.9431	14.288
99	AX-94965765	BLINK	E3	5D	335126543	0.000552085	0.251471	340	-0.278781	0.215014	3.25799	NA
100	AX-94989647	FarmCPU	E3	6A	581976194	2.14401e-06	0.338235	340	-0.346744	0.00501002	5.66877	4.66727
101	AX-94989647	FarmCPU	CE	6A	581976194	0.000213948	0.338235	340	-0.255984	0.285681	3.66969	NA
102	AX-94989647	BLINK	E3	6A	581976194	0.000146511	0.338235	340	-0.344413	0.147487	3.83413	NA
103	AX-94499400	BLINK	E3	6A	592032422	0.000226303	0.330882	340	-0.347181	0.147487	3.64531	NA
104	AX-94789583	BLINK	E3	6A	593435611	0.000518121	0.329412	340	-0.324326	0.215014	3.28557	NA
105	AX-94499400	BLINK	CE	6A	592032422	0.000744182	0.330882	340	-0.310141	0.623374	3.12832	NA
106	AX-94633924	FarmCPU	E2	6B	715246780	0.000107598	0.475	340	0.297811	0.16762	3.9682	NA
107	AX-94388625	BLINK	E1	6B	476119834	0.000968591	0.110294	340	-0.338625	0.697399	3.01386	NA
108	AX-94998023	FarmCPU	E1	6D	307112127	0.000708379	0.0794118	340	-0.432735	0.551768	3.14973	NA
109	AX-94998023	BLINK	E1	6D	307112127	0.000416696	0.0794118	340	-0.533022	0.509758	3.38018	NA
110	AX-95241977	FarmCPU	CE	7A	68831324	0.000205138	0.292647	340	0.258169	0.285681	3.68795	NA
111	AX-94426964	FarmCPU	E1	7B	27346800	4.24234e-06	0.227941	340	0.263408	0.0099133	5.37239	5.53468
112	AX-94439115	FarmCPU	E1	7B	660199968	0.000324172	0.0735294	340	-0.341548	0.378754	3.48922	NA
113	AX-94426964	FarmCPU	E3	7B	27346800	1.45299e-06	0.227941	340	0.354876	0.00452704	5.83774	2.90163
114	AX-94973350	FarmCPU	E3	7B	106313731	0.000790138	0.0794118	340	-0.359693	0.615451	3.1023	NA
115	AX-94426964	BLINK	E1	7B	27346800	0.000282926	0.227941	340	0.234349	0.509758	3.54833	NA
116	AX-94638774	BLINK	E1	7B	33812842	0.000802538	0.263235	340	0.216749	0.681938	3.09553	NA
117	AX-94527430	FarmCPU	E1	7D	634853077	0.000534153	0.114706	340	0.301303	0.551768	3.27233	NA
118	AX-95250716	FarmCPU	E1	7D	520229201	0.000851992	0.232353	340	-0.18268	0.612582	3.06956	NA
119	AX-94710304	FarmCPU	E2	7D	617964342	0.000352723	0.180882	340	0.291677	0.470986	3.45257	NA
120	AX-95214654	BLINK	E1	7D	534333737	0.000119598	0.235294	340	-0.228507	0.27947	3.92228	NA
121	AX-95248379	BLINK	E1	7D	69904848	0.000969958	0.310294	340	-0.231933	0.697399	3.01325	NA

## Sheet: Table S7
	Table S7: List of significant MTAs associated with electrolyte leakage across individual environments.
S.no.	SNP	Model	Env	Chr	Pos	P.value	MAF	nobs	Effect	H&B.P.Value	(-LOG10_P.Value)	PVE %
1	AX-94673150	BLINK	E1	1A	100973348	0.000490327	0.0602941	340	-28.3736	0.654727	3.30951	NA
2	AX-94670671	BLINK	E2	1A	506675655	0.000654912	0.254412	340	-4.84003	0.641204	3.18382	NA
3	AX-95246613	BLINK	E2	1A	512251341	0.000692887	0.216176	340	-5.6182	0.641204	3.15934	NA
4	AX-95246613	BLINK	CE	1A	512251341	0.000282024	0.216176	340	-5.8661	0.321741	3.54971	NA
5	AX-94670671	BLINK	CE	1A	506675655	0.000428104	0.254412	340	-4.88272	0.321741	3.36845	NA
6	AX-95235766	FarmCPU	E2	1A	92993999	3.26423e-05	0.0588235	-10.695	340	0.05835	4.48622	NA
7	AX-95196667	BLINK	E1	1B	117853445	4.06701e-06	0.476471	340	-21.8058	0.0310252	5.39072	45.1248
8	AX-94708814	BLINK	E1	1B	56172886	2.69984e-05	0.448529	340	6.89282	0.0841179	4.56866	NA
9	AX-94546280	BLINK	E1	1B	36180113	0.000442447	0.105882	340	2.35498	0.654727	3.35414	NA
10	AX-95196667	BLINK	E2	1B	117853445	2.31687e-05	0.476471	340	-20.7717	0.216558	4.6351	NA
11	AX-95196667	BLINK	E3	1B	117853445	2.37574e-06	0.476471	340	-22.9939	0.022206	5.6242	NA
12	AX-94708814	BLINK	E3	1B	56172886	0.000281562	0.448529	340	5.70086	0.527606	3.55043	NA
13	AX-95196667	BLINK	CE	1B	117853445	2.97549e-06	0.476471	340	-22.7464	0.0278119	5.52644	46.0374
14	AX-94708814	BLINK	CE	1B	56172886	0.00057852	0.448529	340	5.73353	0.321741	3.23768	NA
15	AX-95017670	BLINK	CE	1B	554735344	0.000700969	0.248529	340	-4.62743	0.321741	3.1543	NA
16	AX-94821053	BLINK	CE	1B	40998565	0.000891091	0.0941176	340	-20.7448	0.321741	3.05008	NA
17	AX-94546280	FarmCPU	E1	1B	36180113	2.7161e-14	0.105882	340	16.6283	2.53874e-10	13.5661	12.6033
18	AX-94522144	FarmCPU	E1	1B	32805822	0.000313668	0.108824	340	-8.86723	0.293185	3.50353	NA
19	AX-95196667	FarmCPU	E2	1B	117853445	1.88707e-08	0.476471	-25.6503	340	0.000176384	7.72421	32.9088
20	AX-94708814	FarmCPU	E2	1B	56172886	3.83125e-05	0.448529	6.11844	340	0.05835	4.41666	NA
21	AX-95196667	FarmCPU	E3	1B	117853445	4.38426e-05	0.476471	340	-18.6261	0.0682995	4.3581	NA
22	AX-94920876	FarmCPU	E3	1B	108563074	0.000508604	0.0838235	340	-11.7185	0.432174	3.29362	NA
23	AX-95196667	FarmCPU	CE	1B	117853445	8.4725e-05	0.476471	340	-16.7751	0.234306	4.07199	NA
24	AX-95172504	FarmCPU	CE	1B	69605547	0.000673823	0.105882	340	3.0638	0.633645	3.17145	NA
25	AX-94551507	FarmCPU	CE	1B	9690500	0.000677912	0.0852941	340	-13.0319	0.633645	3.16883	NA
26	AX-94645057	BLINK	E1	1D	127933664	0.000561029	0.104412	340	-19.8013	0.655492	3.25101	NA
27	AX-94904772	BLINK	E1	1D	38294470	0.000732544	0.0985294	340	-18.4253	0.70767	3.13517	NA
28	AX-94471137	BLINK	E2	1D	414508759	0.000350768	0.219118	340	-5.72961	0.641204	3.45498	NA
29	AX-95683498	BLINK	E2	1D	410464702	0.000633993	0.248529	340	-4.85348	0.641204	3.19792	NA
30	AX-94453107	BLINK	E2	1D	407916367	0.000971823	0.264706	340	-4.62258	0.641204	3.01241	NA
31	AX-94904772	BLINK	E3	1D	38294470	0.000223415	0.0985294	340	-19.4883	0.527606	3.65089	NA
32	AX-94645057	BLINK	E3	1D	127933664	0.000481116	0.104412	340	-18.4149	0.527606	3.31775	NA
33	AX-95157474	BLINK	E3	1D	97914591	0.000900293	0.101471	340	-19.0029	0.527606	3.04562	NA
34	AX-95238374	BLINK	E3	1D	138782928	0.000990363	0.0911765	340	-17.5694	0.527606	3.00421	NA
35	AX-94471137	BLINK	CE	1D	414508759	0.000281503	0.219118	340	-5.68783	0.321741	3.55052	NA
36	AX-95683498	BLINK	CE	1D	410464702	0.000398465	0.248529	340	-4.91043	0.321741	3.39961	NA
37	AX-94403925	BLINK	CE	1D	408207062	0.000453426	0.254412	340	-4.88211	0.321741	3.34349	NA
38	AX-94453107	BLINK	CE	1D	407916367	0.000554947	0.264706	340	-4.72199	0.321741	3.25575	NA
39	AX-94503893	BLINK	CE	1D	408245547	0.000616526	0.245588	340	-4.82589	0.321741	3.21005	NA
40	AX-94922585	BLINK	CE	1D	408535202	0.000645673	0.270588	340	-4.70591	0.321741	3.18999	NA
41	AX-95014770	BLINK	CE	1D	410506622	0.000693754	0.241176	340	-4.75024	0.321741	3.15879	NA
42	AX-94742606	BLINK	CE	1D	412162993	0.000766032	0.25	340	-4.70583	0.321741	3.11575	NA
43	AX-95148840	BLINK	CE	1D	408200786	0.000804156	0.261765	340	-4.54187	0.321741	3.09466	NA
44	AX-94432771	BLINK	CE	1D	408245547	0.000895641	0.254412	340	-4.57028	0.321741	3.04787	NA
45	AX-94471137	FarmCPU	E1	1D	414508759	1.79248e-05	0.219118	340	-5.31294	0.0335087	4.74654	NA
46	AX-94695356	FarmCPU	E2	1D	184475180	1.68818e-06	0.075	16.205	340	0.00788969	5.77258	9.60644
47	AX-94471137	FarmCPU	E2	1D	414508759	4.36985e-05	0.219118	-5.44003	340	0.05835	4.35953	NA
48	AX-94695356	FarmCPU	E3	1D	184475180	0.000122689	0.075	340	13.8337	0.12742	3.91119	NA
49	AX-95096883	FarmCPU	E3	1D	137074718	0.000367427	0.116176	340	8.72507	0.343434	3.43483	NA
50	AX-94471137	FarmCPU	CE	1D	414508759	1.24432e-05	0.219118	340	-5.60049	0.0725107	4.90507	NA
51	AX-94695356	FarmCPU	CE	1D	184475180	0.000125338	0.075	340	12.0989	0.234306	3.90192	NA
52	AX-94754126	BLINK	E2	3B	9036114	0.000778805	0.177941	340	5.16223	0.641204	3.10857	NA
53	AX-94426705	BLINK	E2	3B	14950593	0.000918294	0.122059	340	6.66015	0.641204	3.03702	NA
54	AX-94754126	FarmCPU	E2	3B	9036114	1.50714e-05	0.177941	5.42964	340	0.0469575	4.82185	NA
55	AX-95094133	BLINK	E1	4B	416306311	0.000199867	0.475	340	-14.6767	0.46704	3.69926	NA
56	AX-95094133	BLINK	E2	4B	416306311	0.000539948	0.475	340	-14.2817	0.641204	3.26765	NA
57	AX-95094133	BLINK	E3	4B	416306311	0.000164514	0.475	340	-16.3153	0.527606	3.7838	NA
58	AX-95094133	BLINK	CE	4B	416306311	0.000274499	0.475	340	-14.7249	0.321741	3.56146	NA
59	AX-95094133	FarmCPU	E1	4B	416306311	4.34847e-06	0.475	340	-14.9468	0.0135484	5.36166	34.5276
60	AX-95094133	FarmCPU	E3	4B	416306311	0.000113594	0.475	340	-15.1199	0.12742	3.94464	NA
61	AX-94514228	FarmCPU	E1	4D	58390143	0.000524694	0.189706	340	4.28637	0.445847	3.28009	NA
62	AX-94514228	FarmCPU	CE	4D	58390143	0.000103157	0.189706	340	4.64341	0.234306	3.9865	NA
63	AX-95228006	BLINK	E2	5A	590686044	4.44e-06	0.322059	340	1.69455	0.000597645	5.35262	12.7584
64	AX-95015035	BLINK	E2	5A	399369678	6.84775e-05	0.292647	340	0.507708	0.0099064	4.16445	NA
65	AX-95251140	FarmCPU	E2	5A	535731905	5.21655e-05	0.179412	-5.96852	340	0.0609489	4.28262	NA
66	AX-95015035	FarmCPU	E1	5A	399369678	8.13049e-07	0.292647	340	0.279673	0.0098759	6.08988	7.26729
67	AX-95228006	FarmCPU	E1	5A	590686044	3.16179e-06	0.322059	340	1.35761	0.0889789	5.50007	3.95827
68	AX-95015035	FarmCPU	E2	5A	399369678	3.731e-06	0.292647	340	1.00027	0.00599859	5.42817	11.8397
69	AX-95228006	FarmCPU	E2	5A	590686044	5.59828e-05	0.322059	340	0.75888	0.00799986	4.25195	6.93478
70	AX-94499400	BLINK	E3	6A	592032422	0.000845302	0.330882	340	-5.79564	0.527606	3.07299	NA
71	AX-94499400	BLINK	CE	6A	592032422	0.000950632	0.330882	340	-5.36958	0.321741	3.02199	NA
72	AX-94989647	FarmCPU	E2	6A	581976194	9.96833e-05	0.338235	-4.90658	340	0.103527	4.00138	NA
73	AX-94989647	FarmCPU	E3	6A	581976194	1.0314e-05	0.338235	340	-5.75547	0.0241013	4.98657	NA
74	AX-94998023	BLINK	E1	6D	307112127	0.000985108	0.0794118	340	-10.4913	0.70767	3.00652	NA
75	AX-94998023	FarmCPU	E1	6D	307112127	4.307e-05	0.0794118	340	-10.7155	0.0670959	4.36583	NA
76	AX-94998023	FarmCPU	E3	6D	307112127	3.85579e-06	0.0794118	340	-13.2584	0.0201951	5.41389	5.776
77	AX-94484853	FarmCPU	CE	6D	450113330	0.000242831	0.210294	340	-4.24284	0.324249	3.6147	NA
78	AX-94998023	FarmCPU	CE	6D	307112127	0.000332486	0.0794118	340	-9.57828	0.388469	3.47823	NA
79	AX-95186225	FarmCPU	E1	7A	712638230	1.51274e-05	0.270588	340	-4.20389	0.0335087	4.82024	NA
80	AX-94707847	FarmCPU	E1	7A	733592544	7.82099e-05	0.136765	340	5.94408	0.104433	4.10674	NA
81	AX-94657863	FarmCPU	E3	7A	708718913	4.32119e-06	0.166176	340	-8.47925	0.0201951	5.3644	3.52862
82	AX-94426964	BLINK	E1	7B	27346800	0.000395195	0.227941	340	4.80873	0.654727	3.40319	NA
83	AX-94719507	BLINK	E1	7B	3700371	0.00090962	0.339706	340	-5.23114	0.70767	3.04114	NA
84	AX-94426964	BLINK	E3	7B	27346800	0.000755717	0.227941	340	4.97569	0.527606	3.12164	NA
85	AX-94426964	FarmCPU	E1	7B	27346800	2.10265e-06	0.227941	340	5.50375	0.00982675	5.67723	4.39909
86	AX-94439115	FarmCPU	E1	7B	660199968	0.000133558	0.0735294	340	-7.42625	0.150573	3.87433	NA
87	AX-95215133	FarmCPU	E2	7B	625845716	2.14086e-05	0.382353	4.5383	340	0.0500266	4.66941	NA
88	AX-94426964	FarmCPU	E3	7B	27346800	6.71256e-06	0.227941	340	4.847	0.0209141	5.17311	NA
89	AX-95106946	FarmCPU	E3	7B	747032922	3.12875e-05	0.0705882	340	12.9557	0.0584888	4.50463	NA
90	AX-94426964	FarmCPU	CE	7B	27346800	1.55153e-05	0.227941	340	4.59601	0.0725107	4.80924	NA
91	AX-95214654	BLINK	E1	7D	534333737	6.63853e-06	0.235294	340	-5.76094	0.0310252	5.17793	NA
92	AX-95248379	BLINK	E1	7D	69904848	0.000963528	0.310294	340	-4.8733	0.70767	3.01614	NA
93	AX-94402434	BLINK	E2	7D	415386953	0.000956669	0.339706	340	5.23858	0.641204	3.01924	NA
94	AX-95214654	BLINK	CE	7D	534333737	0.000247657	0.235294	340	-5.04573	0.321741	3.60615	NA
95	AX-94527018	BLINK	CE	7D	530876881	0.000546678	0.229412	340	-4.793	0.321741	3.26227	NA
96	AX-94863700	BLINK	CE	7D	531555958	0.000552979	0.236765	340	-4.75094	0.321741	3.25729	NA
97	AX-95250716	BLINK	CE	7D	520229201	0.000565228	0.232353	340	-4.71976	0.321741	3.24778	NA
98	AX-94402434	BLINK	CE	7D	415386953	0.000687147	0.339706	340	5.26049	0.321741	3.16295	NA
99	AX-94729924	BLINK	CE	7D	515986574	0.00082082	0.220588	340	-4.68464	0.321741	3.08575	NA
100	AX-95144109	BLINK	CE	7D	518046264	0.000832157	0.219118	340	-4.69638	0.321741	3.07979	NA
101	AX-94481889	BLINK	CE	7D	517530656	0.000840383	0.244118	340	-4.53547	0.321741	3.07552	NA
102	AX-94521624	BLINK	CE	7D	498373668	0.000902022	0.239706	340	-4.5267	0.321741	3.04478	NA
103	AX-94459577	BLINK	CE	7D	520363263	0.000963813	0.233824	340	-4.55149	0.321741	3.01601	NA
104	AX-95214654	FarmCPU	E1	7D	534333737	0.000144983	0.235294	340	-4.3461	0.150573	3.83868	NA
105	AX-94525717	FarmCPU	E2	7D	633625648	0.000142189	0.135294	6.12434	340	0.132904	3.84713	NA
106	AX-94402434	FarmCPU	E2	7D	415386953	0.000235413	0.339706	4.95079	340	0.200037	3.62817	NA
107	AX-94402434	FarmCPU	E3	7D	415386953	7.12318e-05	0.339706	340	5.42868	0.0951148	4.14733	NA
108	AX-94525717	FarmCPU	CE	7D	633625648	0.000171204	0.135294	340	5.86818	0.266707	3.76649	NA

## Sheet: Table S8
Table S8: List of significant MTAs associated with days to flowering across individual environments.
S.no.	SNP	Model	Env	Chr	Pos	P.value	MAF	nobs	Effect	H&B.P.Value	(-LOG10_P.Value)	PVE %			SNP	Model	Env	Chr	Pos	P.value	MAF	nobs	Effect	H&B.P.Value	(-LOG10_P.Value)	PVE %
1	AX-94911518	FarmCPU	E1	1A	8918410	2.04614e-14	0.0926471	340	5.92546	1.91252e-10	13.6891	29.1412
2	AX-94911518	FarmCPU	E2	1A	8918410	1.07345e-13	0.0926471	340	5.70557	1.00336e-09	12.9692	25.7065
3	AX-94911518	FarmCPU	E3	1A	8918410	3.20747e-05	0.0926471	340	3.56573	0.0464984	4.49384	NA
4	AX-94911518	FarmCPU	CE	1A	8918410	2.05633e-05	0.0926471	340	3.84794	0.0374977	4.68691	NA
5	AX-94911518	BLINK	E1	1A	8918410	0.000241327	0.0926471	340	3.61179	0.509759	3.61739	NA
6	AX-94911518	BLINK	E2	1A	8918410	0.000224735	0.0926471	340	3.58925	0.488558	3.64833	NA
7	AX-94911518	BLINK	CE	1A	8918410	0.00030827	0.0926471	340	3.5353	0.507506	3.51107	NA
8	AX-95205762	FarmCPU	E1	1A	552439193	5.37308e-06	0.0647059	340	3.21343	0.0100444	5.26978	NA
9	AX-95205762	FarmCPU	E2	1A	552439193	4.49524e-05	0.0647059	340	2.50216	0.0600243	4.34725	NA
10	AX-95236907	BLINK	E1	1A	508632387	0.000978308	0.244118	340	-1.62654	0.509759	3.00952	NA
11	AX-95236907	BLINK	E2	1A	508632387	0.000855944	0.244118	340	-1.64591	0.488558	3.06755	NA
12	AX-95236907	BLINK	CE	1A	508632387	0.000571205	0.244118	340	-1.7004	0.507506	3.24321	NA
13	AX-95246613	BLINK	E2	1A	512251341	0.000921091	0.216176	340	-1.92399	0.488558	3.0357	NA
14	AX-95246613	BLINK	CE	1A	512251341	0.000651554	0.216176	340	-1.97937	0.507506	3.18605	NA
15	AX-95159552	FarmCPU	E1	1B	681280170	9.66803e-05	0.327941	340	-1.66197	0.129096	4.01466	NA
16	AX-95159552	FarmCPU	E2	1B	681280170	5.2832e-05	0.327941	340	-1.92132	0.0617276	4.2771	NA
17	AX-95159552	FarmCPU	E3	1B	681280170	4.38634e-05	0.327941	340	-1.97421	0.0512489	4.3579	NA
18	AX-95159552	FarmCPU	CE	1B	681280170	3.95298e-05	0.327941	340	-1.96632	0.0461856	4.40308	NA
19	AX-95017670	BLINK	E2	1B	554735344	0.000910168	0.248529	340	-1.63004	0.488558	3.04088	NA
20	AX-95017670	BLINK	CE	1B	554735344	0.000608075	0.248529	340	-1.68438	0.507506	3.21604	NA
21	AX-94732589	FarmCPU	E1	1D	444864683	1.7447e-06	0.0867647	340	-3.17803	0.00448913	5.75828	4.84982
22	AX-94732589	FarmCPU	E2	1D	444864683	2.24474e-06	0.0867647	340	-2.91539	0.00699387	5.64883	5.98849
23	AX-94503893	FarmCPU	E2	1D	408245547	1.16311e-05	0.245588	340	-1.13158	0.0181194	4.93438	NA
24	AX-94503893	FarmCPU	E3	1D	408245547	2.6313e-06	0.245588	340	-1.4552	0.0122974	5.57983	4.75899
25	AX-94868122	FarmCPU	E2	1D	408529287	0.000271868	0.214706	340	3.97524	0.211763	3.56564	NA
26	AX-94868122	FarmCPU	E3	1D	408529287	0.000246627	0.214706	340	3.99983	0.230523	3.60796	NA
27	AX-94732589	FarmCPU	E3	1D	444864683	9.512e-07	0.0867647	340	-3.05947	0.00889087	6.02173	7.5033
28	AX-94695356	FarmCPU	E3	1D	184475180	0.000307868	0.075	340	3.95632	0.239804	3.51164	NA
29	AX-94732589	FarmCPU	CE	1D	444864683	7.26677e-07	0.0867647	340	-3.03303	0.00679225	6.13866	6.58859
30	AX-94503893	FarmCPU	CE	1D	408245547	1.75434e-06	0.245588	340	-1.64807	0.00819889	5.75589	4.44208
31	AX-94695356	FarmCPU	CE	1D	184475180	5.60072e-05	0.075	340	4.49857	0.0530192	4.25176	NA
32	AX-94868122	FarmCPU	CE	1D	408529287	0.000379912	0.214706	340	3.89592	0.295919	3.42032	NA
33	AX-94503893	BLINK	E1	1D	408245547	0.000429836	0.245588	340	-1.78461	0.509759	3.3667	NA
34	AX-94471137	BLINK	E1	1D	414508759	0.000716591	0.219118	340	-1.90061	0.509759	3.14473	NA
35	AX-95148840	BLINK	E1	1D	408200786	0.000726563	0.261765	340	-1.6447	0.509759	3.13873	NA
36	AX-95014770	BLINK	E1	1D	410506622	0.000914654	0.241176	340	-1.66781	0.509759	3.03874	NA
37	AX-94742606	BLINK	E1	1D	412162993	0.000932613	0.25	340	-1.66176	0.509759	3.0303	NA
38	AX-94516050	BLINK	E1	1D	412091150	0.000936329	0.247059	340	-1.66227	0.509759	3.02857	NA
39	AX-94432771	BLINK	E1	1D	408245547	0.000997553	0.254412	340	-1.62808	0.509759	3.00106	NA
40	AX-94503893	BLINK	E2	1D	408245547	0.000333662	0.245588	340	-1.8191	0.488558	3.47669	NA
41	AX-95148840	BLINK	E2	1D	408200786	0.000620727	0.261765	340	-1.66654	0.488558	3.2071	NA
42	AX-95014770	BLINK	E2	1D	410506622	0.00072617	0.241176	340	-1.70073	0.488558	3.13896	NA
43	AX-94432771	BLINK	E2	1D	408245547	0.000783411	0.254412	340	-1.66212	0.488558	3.10601	NA
44	AX-94471137	BLINK	E2	1D	414508759	0.000825313	0.219118	340	-1.8805	0.488558	3.08338	NA
45	AX-94516050	BLINK	E2	1D	412091150	0.00086198	0.247059	340	-1.67495	0.488558	3.0645	NA
46	AX-94742606	BLINK	E2	1D	412162993	0.000982987	0.25	340	-1.65573	0.488558	3.00745	NA
47	AX-94503893	BLINK	E3	1D	408245547	1.18433e-07	0.245588	340	-1.9671	0.00110699	6.92653	5.44927
48	AX-94868122	BLINK	E3	1D	408529287	5.65246e-05	0.214706	340	4.95661	0.264168	4.24776	NA
49	AX-94695356	BLINK	E3	1D	184475180	0.000333877	0.075	340	4.32693	0.6983	3.47641	NA
50	AX-94503893	BLINK	CE	1D	408245547	0.000232055	0.245588	340	-1.8664	0.507506	3.63441	NA
51	AX-95148840	BLINK	CE	1D	408200786	0.000422702	0.261765	340	-1.71654	0.507506	3.37397	NA
52	AX-94471137	BLINK	CE	1D	414508759	0.000496003	0.219118	340	-1.95794	0.507506	3.30452	NA
53	AX-95014770	BLINK	CE	1D	410506622	0.000505835	0.241176	340	-1.74996	0.507506	3.29599	NA
54	AX-94432771	BLINK	CE	1D	408245547	0.000588742	0.254412	340	-1.70082	0.507506	3.23008	NA
55	AX-94516050	BLINK	CE	1D	412091150	0.000598216	0.247059	340	-1.72522	0.507506	3.22314	NA
56	AX-94742606	BLINK	CE	1D	412162993	0.000638766	0.25	340	-1.71533	0.507506	3.19466	NA
57	AX-94403925	BLINK	CE	1D	408207062	0.00086213	0.254412	340	-1.66967	0.576674	3.06443	NA
58	AX-94693410	BLINK	CE	1D	410792173	0.000926049	0.247059	340	-1.65153	0.576674	3.03337	NA
59	AX-95683498	BLINK	CE	1D	410464702	0.000967085	0.248529	340	-1.64715	0.576674	3.01454	NA
60	AX-95247860	FarmCPU	E3	2A	710363412	0.000427323	0.498529	340	4.745	0.307245	3.36924	NA
61	AX-94870786	FarmCPU	E3	2B	25950356	0.000701948	0.461765	340	2.96308	0.468651	3.15369	NA
62	AX-94661077	FarmCPU	E1	2D	27925928	0.000250273	0.486765	340	5.80744	0.292412	3.60159	NA
63	AX-94466657	FarmCPU	E1	3A	564344911	2.93095e-07	0.263235	340	-1.91932	0.00136978	6.53299	2.82846
64	AX-94466657	FarmCPU	E2	3A	564344911	1.08182e-05	0.263235	340	-1.60309	0.0181194	4.96585	NA
65	AX-94466657	FarmCPU	E3	3A	564344911	5.08322e-05	0.263235	340	-1.49474	0.0527921	4.29386	NA
66	AX-94466657	FarmCPU	CE	3A	564344911	6.71344e-06	0.263235	340	-1.63675	0.0156876	5.17306	NA
67	AX-94466657	BLINK	E1	3A	564344911	0.000573429	0.263235	340	-1.62726	0.509759	3.24152	NA
68	AX-94466657	BLINK	E2	3A	564344911	0.000401191	0.263235	340	-1.67279	0.488558	3.39665	NA
69	AX-94466657	BLINK	CE	3A	564344911	0.000645991	0.263235	340	-1.61413	0.507506	3.18977	NA
70	AX-95251140	FarmCPU	E1	5A	535731905	1.9211e-06	0.179412	340	-2.44818	0.00448913	5.71645	7.09255
71	AX-95251140	FarmCPU	E2	5A	535731905	1.29097e-06	0.179412	340	-2.41344	0.00603335	5.88908	6.26868
72	AX-95251140	FarmCPU	E3	5A	535731905	0.000275007	0.179412	340	-1.73799	0.233681	3.56066	NA
73	AX-95251140	FarmCPU	CE	5A	535731905	3.76939e-06	0.179412	340	-2.30018	0.0117442	5.42373	8.98015
74	AX-94911141	FarmCPU	CE	5A	606787064	0.000159637	0.111765	340	2.00265	0.135648	3.79687	NA
75	AX-94989647	FarmCPU	E1	6A	581976194	0.000618744	0.338235	340	-1.42178	0.6426	3.20849	NA
76	AX-94809955	FarmCPU	E1	6A	631696	0.000773567	0.0911765	340	1.91403	0.723053	3.1115	NA
77	AX-94989647	FarmCPU	E2	6A	581976194	8.75112e-05	0.338235	340	-1.53288	0.0875885	4.05794	NA
78	AX-94809955	FarmCPU	E3	6A	631696	2.94688e-05	0.0911765	340	2.2979	0.0464984	4.53064	NA
79	AX-94989647	FarmCPU	E3	6A	581976194	3.48228e-05	0.338235	340	-1.75048	0.0464984	4.45814	NA
80	AX-94989647	FarmCPU	CE	6A	581976194	2.45666e-05	0.338235	340	-1.6966	0.0374977	4.60966	NA
81	AX-94813095	FarmCPU	CE	6A	618427	5.67232e-05	0.105882	340	2.80816	0.0530192	4.24624	NA
82	AX-95127531	FarmCPU	E2	6D	2314686	0.000116516	0.0852941	340	2.36341	0.0990064	3.93362	NA
83	AX-95197108	FarmCPU	E1	7A	90552146	3.64743e-05	0.0970588	340	2.46505	0.0568208	4.43801	NA
84	AX-94554795	FarmCPU	E2	7A	717750038	1.03222e-05	0.322059	340	-1.57712	0.0181194	4.98623	NA
85	AX-94818184	FarmCPU	E2	7A	596575822	9.37076e-05	0.255882	340	1.47594	0.0875885	4.02822	NA
86	AX-94554795	FarmCPU	E3	7A	717750038	7.37928e-06	0.322059	340	-1.61204	0.0207328	5.13199	NA
87	AX-94818184	FarmCPU	CE	7A	596575822	2.80821e-05	0.255882	340	1.62528	0.0374977	4.55157	NA
88	AX-94818184	BLINK	E2	7A	596575822	0.000936331	0.255882	340	1.58812	0.488558	3.02857	NA
89	AX-94719507	FarmCPU	E1	7B	3700371	0.00093772	0.339706	340	-1.46641	0.796806	3.02793	NA
90	AX-95123998	FarmCPU	E3	7D	250568025	8.87251e-06	0.288235	340	1.67823	0.0207328	5.05195	NA

## Sheet: Table S9
Table S9: List of significant MTAs associated with days to maturity across individual environments.
S.no	SNP	Model	Env	Chr	Pos	P.value	MAF	nobs	Effect	H&B.P.Value	(-LOG10_P.Value)	PVE %
1	AX-94911518	FarmCPU	E1	1A	8918410	3.14152e-12	0.0926471	340	3.98803	2.93638e-08	11.5029	31.4285
2	AX-94911518	FarmCPU	E2	1A	8918410	4.7855e-10	0.0926471	340	3.49277	4.473e-06	9.32007	27.4874
3	AX-94735921	FarmCPU	E3	1A	541575996	2.94988e-05	0.0941176	340	-1.77271	0.0502687	4.5302	NA
4	AX-94911518	FarmCPU	CE	1A	8918410	2.66657e-05	0.0926471	340	2.60246	0.062311	4.57405	NA
5	AX-94430594	FarmCPU	CE	1A	578793830	0.000223058	0.164706	340	-1.21457	0.210087	3.65158	NA
6	AX-94911518	BLINK	E3	1A	8918410	0.000114671	0.0926471	340	2.08168	0.305561	3.94055	NA
7	AX-95679601	FarmCPU	E1	1B	201441252	0.000722306	0.483824	340	-4.38895	0.613763	3.14128	NA
8	AX-95159552	FarmCPU	E2	1B	681280170	3.99739e-05	0.327941	340	-1.53056	0.0533765	4.39822	NA
9	AX-94923910	FarmCPU	E3	1B	423041235	5.10759e-07	0.164706	340	2.12184	0.00238703	6.29178	11.8612
10	AX-95159552	FarmCPU	E3	1B	681280170	4.50223e-05	0.327941	340	-1.41764	0.0601176	4.34657	NA
11	AX-94517884	FarmCPU	E3	1B	686138982	0.000946449	0.492647	340	-6.56684	0.740218	3.0239	NA
12	AX-95159552	FarmCPU	CE	1B	681280170	1.55701e-05	0.327941	340	-1.52743	0.0485114	4.80771	NA
13	AX-95128677	FarmCPU	CE	1B	418686483	5.01211e-05	0.166176	340	1.55577	0.0929521	4.29998	NA
14	AX-95196667	BLINK	E2	1B	117853445	7.49138e-05	0.476471	340	-5.04135	0.700219	4.12544	NA
15	AX-95196667	BLINK	E3	1B	117853445	3.54611e-05	0.476471	340	-4.73039	0.260799	4.45025	NA
16	AX-94923910	BLINK	E3	1B	423041235	5.58037e-05	0.164706	340	1.14742	0.260799	4.25334	NA
17	AX-95123929	BLINK	E3	1B	398829254	0.000523967	0.167647	340	-4.8747	0.678204	3.2807	NA
18	AX-95196667	BLINK	CE	1B	117853445	4.45848e-05	0.476471	340	-4.79132	0.416734	4.35081	NA
19	AX-94923910	BLINK	CE	1B	423041235	0.000335206	0.164706	340	1.23923	0.615485	3.47469	NA
20	AX-94742606	FarmCPU	E1	1D	412162993	2.85053e-05	0.25	340	-1.00702	0.0666098	4.54507	NA
21	AX-94471137	FarmCPU	E2	1D	414508759	1.19972e-05	0.219118	340	-1.06039	0.0231906	4.92092	NA
22	AX-94868122	FarmCPU	E2	1D	408529287	0.000717295	0.214706	340	2.24977	0.609505	3.1443	NA
23	AX-94471137	FarmCPU	CE	1D	414508759	5.96675e-05	0.219118	340	-1.17338	0.0929521	4.22426	NA
24	AX-94503893	BLINK	E1	1D	408245547	0.000911894	0.245588	340	-1.20198	0.709867	3.04006	NA
25	AX-94471137	BLINK	E2	1D	414508759	0.000983746	0.219118	340	-1.34326	0.753096	3.00712	NA
26	AX-94471137	BLINK	CE	1D	414508759	0.000986629	0.219118	340	-1.32509	0.615485	3.00585	NA
27	AX-95117592	FarmCPU	E2	2D	540314030	0.000571353	0.497059	340	8.5361	0.534044	3.2431	NA
28	AX-94466657	FarmCPU	E1	3A	564344911	1.57042e-06	0.263235	340	-1.2151	0.00733933	5.80399	3.22677
29	AX-94466657	FarmCPU	E2	3A	564344911	5.59978e-06	0.263235	340	-1.23216	0.0174471	5.25183	NA
30	AX-94466657	FarmCPU	E3	3A	564344911	4.67765e-06	0.263235	340	-1.36091	0.014574	5.32997	3.53284
31	AX-94466657	FarmCPU	CE	3A	564344911	2.30125e-06	0.263235	340	-1.28501	0.0215098	5.63804	3.52796
32	AX-94466657	BLINK	E1	3A	564344911	0.000615308	0.263235	340	-1.15571	0.709867	3.21091	NA
33	AX-94474857	BLINK	E1	3A	541214525	0.000662673	0.266176	340	-1.14378	0.709867	3.1787	NA
34	AX-94466657	BLINK	CE	3A	564344911	0.000678938	0.263235	340	-1.15708	0.615485	3.16817	NA
35	AX-94731193	FarmCPU	E1	3B	729254947	0.00064353	0.377941	340	0.680078	0.601507	3.19143	NA
36	AX-95224021	FarmCPU	E3	3B	560057008	0.000717027	0.292647	340	0.840037	0.740218	3.14446	NA
37	AX-94483555	FarmCPU	CE	3D	501058777	0.000300267	0.160294	340	1.24379	0.255145	3.52249	NA
38	AX-95094133	FarmCPU	E1	4B	416306311	4.3533e-05	0.475	340	-3.31202	0.0813806	4.36118	NA
39	AX-95094133	FarmCPU	E3	4B	416306311	8.93958e-08	0.475	340	-4.66752	0.000835583	7.04868	37.9993
40	AX-95094133	FarmCPU	CE	4B	416306311	5.59125e-06	0.475	340	-3.74264	0.0261307	5.25249	NA
41	AX-95094133	BLINK	E3	4B	416306311	0.000130763	0.475	340	-4.16735	0.305561	3.88352	NA
42	AX-94482226	FarmCPU	E2	4D	403134177	2.82848e-05	0.467647	340	-2.67293	0.0440629	4.54845	NA
43	AX-95251140	FarmCPU	E1	5A	535731905	7.73934e-05	0.179412	340	-1.48388	0.107118	4.1113	NA
44	AX-95251140	FarmCPU	E2	5A	535731905	1.24054e-05	0.179412	340	-1.60146	0.0231906	4.90639	NA
45	AX-95243564	FarmCPU	E3	5A	548626281	3.22683e-05	0.123529	340	1.67268	0.0502687	4.49122	NA
46	AX-95251140	FarmCPU	CE	5A	535731905	8.9729e-05	0.179412	340	-1.35244	0.119814	4.04707	NA
47	AX-94432536	FarmCPU	E1	5B	545795212	2.32207e-05	0.122059	340	1.48764	0.0666098	4.63412	NA
48	AX-94989647	FarmCPU	E1	6A	581976194	0.000245134	0.338235	340	-1.0936	0.286409	3.6106	NA
49	AX-94989647	FarmCPU	E2	6A	581976194	0.000987269	0.338235	340	-0.993216	0.769	3.00556	NA
50	AX-94989647	FarmCPU	CE	6A	581976194	0.00012857	0.338235	340	-1.20751	0.150217	3.89086	NA
51	AX-94589700	FarmCPU	E1	6D	469372132	8.02209e-05	0.0838235	340	1.72666	0.107118	4.09571	NA
52	AX-94464307	FarmCPU	E2	6D	451046999	0.000539512	0.0588235	340	1.82674	0.534044	3.268	NA
53	AX-94589700	FarmCPU	CE	6D	469372132	0.000424407	0.0838235	340	1.51875	0.330578	3.37222	NA
54	AX-94554795	FarmCPU	E2	7A	717750038	5.18009e-05	0.322059	340	-1.08287	0.0605229	4.28566	NA
55	AX-94638774	FarmCPU	E1	7B	33812842	0.000451094	0.263235	340	1.00782	0.468486	3.34573	NA
56	AX-94638774	FarmCPU	E3	7B	33812842	1.25474e-05	0.263235	340	1.34143	0.0293201	4.90145	NA
57	AX-94951482	FarmCPU	E2	7D	424055316	4.02418e-06	0.277941	340	1.33405	0.0174471	5.39532	3.57961
58	AX-94525717	FarmCPU	CE	7D	633625648	0.000224764	0.135294	340	1.40939	0.210087	3.64827	NA

[truncated: 46 more sheets: Table S10, Table S11, Table S12, Table S13, Table S14, Table S15, Table S16, Table S17, Table S18, Table S19, Table S20, Table S21, Table S22, Table S23, Table S24, Table S25, Table S26, Table S27, Table S28, Table S29 …]
